# Supplementary material for: Physical activity levels and associated factors among Rohingya older adults living in the refugee camp in Bangladesh
Source: PLOS Glob Public Health. 2026 Jul 31;6(7):e0006982. doi: 10.1371/journal.pgph.0006982 (PMC13426958; doi:10.1371/journal.pgph.0006982)
Supplement: S4 File — (XLSX) [file pgph.0006982.s004.xlsx]

## Sheet: PA data
uid	gender_category_female	Age_category_70plus	marital_status	Marital_status_cat_others	family_size_cat_morethan4	formal_scool_cat_no_formal	Living_status_cat_livingwithfamily	tobacco_cat_yes	Sleep_disturb_yes	Companion_cat_Sometimes_often	Left_out_category_sometimes_often	isolated_category_sometimes_often	Lonely_category_yes	arthritis_yes	arthritis_1	PAVSscore	PAVS_Category	minimum_distance_to_primary_Healthcare	Living_on_aid	Hypertenstion_Yes	Heartdiseas_Yes	Stroke_Yes	cholesterol_Yes	diabetes_Yes	Lung_Yes
2	1	0	Others	1	0	1	0	1	0	1	0	1	1	0	No	0	0	1	1	1	0	0	0	0	0
6	0	1	Married	0	0	1	1	0	0	1	0	1	1	0	No	0	0	0	1	1	0	0	0	0	0
11	1	0	Married	0	1	1	1	0	0	1	1	1	1	0	No	30	0	0	1	1	0	0	0	1	0
18	0	1	Married	0	0	1	1	0	0	1	1	1	1	0	No	40	0	0	1	0	0	0	0	0	0
19	1	0	Married	0	0	1	0	0	0	0	1	1	1	0	No	30	0	0	1	0	0	0	0	0	0
20	0	0	Married	0	1	1	1	1	0	1	1	1	1	0	No	20	0	0	1	0	0	0	0	0	0
25	0	0	Married	0	1	1	1	1	0	1	0	1	1	0	No	0	0	0	1	0	0	0	0	0	0
31	0	0	Married	0	0	1	1	1	0	1	1	1	1	0	No	20	0	0	1	1	1	1	0	0	0
37	0	0	Married	0	0	0	1	1	1	1	1	1	1	0	No	10	0	0	1	0	0	0	0	0	0
43	0	0	Married	0	1	1	1	0	0	0	0	0	0	0	No	60	0	0	1	0	1	0	0	0	0
51	1	0	Married	0	0	1	1	0	0	1	1	1	1	0	No	30	0	0	1	1	0	0	0	1	0
59	0	1	Married	0	0	0	1	0	0	1	0	0	1	0	No	0	0	1	1	0	0	0	0	0	1
75	0	0	Married	0	1	0	1	1	0	1	1	1	1	0	No	40	0	0	1	0	0	0	0	0	0
78	0	0	Married	0	1	1	1	0	0	1	1	1	1	0	No	30	0	0	1	0	0	0	0	1	0
92	1	0	Married	0	0	1	0	0	0	1	1	1	1	0	No	20	0	0	1	0	0	0	0	0	0
104	0	0	Married	0	1	1	1	1	0	1	1	1	1	0	No	20	0	0	1	1	0	0	0	0	0
110	0	0	Married	0	1	1	1	0	0	1	1	1	1	0	No	20	0	0	1	0	0	0	0	0	0
120	0	0	Married	0	1	1	1	1	0	1	1	1	1	0	No	20	0	0	1	0	0	0	0	0	0
130	0	1	Married	0	1	1	1	1	1	1	1	1	1	0	No	0	0	0	0	1	0	0	0	0	1
140	1	0	Married	0	1	1	1	0	0	1	1	1	1	0	No	30	0	0	0	1	1	0	1	1	0
156	0	0	Married	0	1	1	1	0	0	1	1	1	1	0	No	30	0	0	1	0	0	0	0	0	0
164	1	1	Married	0	1	1	1	0	0	1	1	1	1	0	No	20	0	0	1	0	0	0	0	0	0
167	0	0	Married	0	0	1	1	1	0	1	1	1	1	0	No	20	0	0	1	1	0	0	0	0	0
177	0	0	Married	0	0	1	1	1	0	1	1	1	1	0	No	30	0	0	0	0	0	0	0	0	1
183	1	0	Married	0	0	1	0	1	0	1	1	1	1	0	No	20	0	0	1	1	0	0	0	0	0
190	0	0	Married	0	1	1	1	1	0	1	1	1	1	0	No	30	0	0	1	0	0	0	0	0	0
196	0	1	Married	0	1	0	1	0	1	1	1	1	1	0	No	0	0	0	1	0	0	0	0	1	1
208	0	0	Married	0	1	0	1	0	1	0	1	1	1	0	No	0	0	0	0	0	0	0	0	1	0
216	1	0	Married	0	1	1	1	0	0	0	1	1	1	1	Yes	0	0	1	1	0	0	0	0	0	0
221	0	1	Married	0	0	1	1	0	1	1	0	1	1	1	Yes	0	0	1	0	1	0	1	0	1	1
232	0	1	Married	0	0	1	1	0	0	1	1	0	1	0	No	0	0	0	0	0	1	0	0	1	0
237	0	0	Married	0	1	1	1	0	0	1	1	0	1	0	No	0	0	0	0	0	1	0	0	0	1
240	0	0	Married	0	0	1	1	0	1	1	0	1	1	1	Yes	0	0	0	1	0	0	0	0	0	0
241	1	1	Married	0	0	1	1	0	0	1	1	1	1	0	No	20	0	0	1	1	0	0	0	0	0
242	1	1	Married	0	0	1	0	0	1	1	1	1	1	0	No	0	0	0	0	1	1	0	0	0	1
255	1	0	Others	1	0	0	1	0	1	0	0	1	1	0	No	0	0	1	1	0	0	0	0	0	0
265	0	1	Married	0	1	0	1	1	0	0	1	0	1	1	Yes	0	0	0	1	0	0	0	0	0	0
286	0	1	Married	0	1	0	1	0	0	1	0	1	1	0	No	0	0	1	0	1	1	1	0	0	1
287	0	0	Married	0	0	1	1	0	0	0	0	0	0	0	No	0	0	0	1	1	0	0	0	0	0
290	1	0	Married	0	0	1	1	0	0	1	1	1	1	1	Yes	5	0	1	1	1	0	0	0	0	0
292	0	1	Married	0	0	0	1	0	0	1	0	1	1	1	Yes	0	0	1	0	0	0	0	0	0	0
296	0	0	Married	0	1	1	1	0	1	1	1	1	1	0	No	0	0	0	1	0	1	0	0	1	1
307	1	0	Others	1	1	1	1	1	0	0	0	0	0	1	Yes	0	0	0	1	1	1	1	0	0	0
330	0	0	Married	0	0	1	1	0	1	0	0	1	1	0	No	0	0	0	1	0	0	0	0	0	0
346	1	0	Married	0	0	0	0	0	0	1	1	0	1	0	No	8	0	1	0	0	0	0	0	1	0
367	0	0	Married	0	1	0	1	0	0	0	1	1	1	0	No	0	0	0	0	1	0	0	0	0	0
368	1	1	Married	0	0	1	1	0	1	1	0	1	1	0	No	0	0	0	0	0	1	0	0	0	0
374	1	0	Married	0	0	1	0	0	0	1	0	1	1	0	No	0	0	1	0	0	1	1	0	0	1
378	0	0	Married	0	1	1	1	0	0	0	1	1	1	0	No	0	0	0	0	0	1	0	0	0	0
395	0	0	Married	0	1	0	1	0	0	0	0	1	1	0	No	210	1	1	1	0	0	0	0	0	0
418	0	0	Married	0	1	1	1	1	1	0	0	0	0	1	Yes	0	0	0	1	1	1	1	1	0	1
428	0	0	Married	0	1	0	1	0	0	0	0	0	0	1	Yes	70	0	0	1	0	0	0	0	0	0
433	0	1	Married	0	1	1	1	0	0	1	1	1	1	1	Yes	0	0	0	0	0	0	0	0	0	0
444	0	0	Married	0	1	1	1	1	0	0	0	0	0	0	No	60	0	0	0	0	0	0	0	0	0
458	1	0	Married	0	0	0	1	0	0	0	1	0	1	1	Yes	45	0	0	0	1	1	1	0	1	1
459	0	0	Married	0	0	0	1	0	0	0	0	1	1	0	No	20	0	1	0	1	0	0	0	1	1
487	0	1	Married	0	1	0	1	0	0	0	0	0	0	0	No	0	0	1	1	0	0	1	0	0	0
496	1	1	Married	0	1	1	1	1	0	0	0	0	0	1	Yes	0	0	0	1	1	1	0	0	0	0
502	0	1	Married	0	1	0	1	0	0	1	1	1	1	1	Yes	0	0	1	1	1	1	0	0	0	0
506	0	1	Married	0	0	1	1	1	0	1	1	0	1	0	No	0	0	1	1	1	0	0	1	0	0
510	0	0	Others	1	1	1	1	1	0	1	1	1	1	0	No	0	0	1	1	0	1	0	0	0	1
514	0	0	Married	0	0	1	1	0	0	0	1	0	1	0	No	0	0	0	0	0	0	0	0	1	0
525	0	0	Married	0	0	0	1	0	0	0	0	0	0	1	Yes	0	0	1	1	1	0	0	0	0	0
540	0	0	Married	0	0	0	1	1	0	1	0	1	1	1	Yes	0	0	1	0	1	0	0	0	1	1
550	0	1	Married	0	0	1	1	0	0	1	1	0	1	0	No	0	0	1	1	0	0	1	0	0	0
554	1	0	Married	0	0	1	1	0	0	1	1	1	1	1	Yes	135	0	0	1	0	1	0	0	0	0
567	1	0	Married	0	1	1	1	1	0	1	0	1	1	0	No	10	0	0	1	0	0	0	0	0	0
568	0	0	Married	0	1	1	1	0	0	1	1	1	1	0	No	0	0	1	1	1	1	1	0	0	0
577	1	0	Married	0	0	1	1	0	0	1	0	0	1	0	No	60	0	0	0	0	0	0	0	0	0
587	1	0	Married	0	0	1	1	1	0	1	1	1	1	0	No	0	0	0	1	1	1	0	0	0	0
593	1	0	Married	0	1	1	1	0	1	0	0	0	0	0	No	0	0	0	0	0	1	0	0	1	1
599	0	0	Married	0	1	0	1	0	1	0	1	0	1	1	Yes	0	0	1	0	1	0	0	0	0	0
628	1	0	Married	0	0	0	0	0	0	0	1	0	1	0	No	0	0	1	1	0	0	0	0	0	0
629	0	1	Married	0	0	0	1	0	0	0	1	0	1	1	Yes	0	0	0	1	1	0	0	0	0	0
635	0	1	Married	0	0	1	1	1	0	1	1	1	1	0	No	70	0	0	1	0	0	0	0	0	0
637	0	0	Married	0	1	1	1	0	0	1	1	1	1	0	No	30	0	0	1	1	0	0	0	0	0
638	0	0	Married	0	1	1	1	0	0	0	0	0	0	0	No	0	0	0	1	0	0	0	0	0	0
650	0	0	Married	0	0	1	1	1	1	0	1	1	1	0	No	0	0	0	0	0	0	0	0	0	0
659	0	0	Married	0	1	1	1	0	0	1	1	0	1	0	No	0	0	1	1	0	1	0	1	0	0
669	1	1	Others	1	1	1	1	0	0	0	1	0	1	1	Yes	0	0	0	1	1	0	0	0	0	0
682	1	1	Others	1	1	1	1	1	0	0	0	0	0	0	No	0	0	0	1	0	0	0	0	0	0
690	1	0	Married	0	1	1	1	0	0	1	1	0	1	0	No	135	0	0	1	1	1	0	0	1	0
695	1	1	Others	1	0	1	1	0	0	0	1	0	1	0	No	0	0	1	1	1	0	0	0	0	0
700	1	1	Married	0	1	1	1	0	0	1	1	1	1	1	Yes	0	0	0	1	1	0	0	0	0	0
707	0	1	Others	1	1	0	1	0	0	1	1	1	1	1	Yes	0	0	1	1	0	1	0	0	0	0
710	1	0	Others	1	1	1	1	1	0	0	0	0	0	1	Yes	100	0	1	1	1	0	0	0	0	0
712	1	1	Others	1	1	1	1	0	0	1	1	0	1	1	Yes	0	0	1	1	0	1	0	0	0	0
723	0	1	Married	0	0	0	1	0	0	1	0	1	1	1	Yes	0	0	0	0	1	1	0	0	0	1
741	0	0	Married	0	1	1	1	0	0	1	1	1	1	1	Yes	0	0	1	1	0	0	0	0	0	0
746	0	1	Married	0	0	0	1	1	0	1	1	1	1	1	Yes	0	0	1	1	1	0	0	0	0	1
748	0	0	Married	0	1	1	1	0	0	0	1	0	1	1	Yes	240	1	0	1	0	0	0	0	0	0
751	1	0	Married	0	0	0	1	0	0	1	0	1	1	1	Yes	5	0	1	0	1	0	0	0	0	0
764	0	0	Married	0	1	0	1	0	1	1	1	1	1	1	Yes	0	0	0	1	0	0	0	0	0	0
772	0	1	Married	0	0	1	1	0	0	0	1	0	1	0	No	0	0	0	1	0	1	0	0	0	1
775	0	0	Married	0	1	0	1	0	0	1	0	1	1	0	No	5	0	0	0	0	0	0	0	0	0
788	1	0	Married	0	0	0	0	0	0	1	1	0	1	1	Yes	0	0	1	1	1	1	1	0	0	1
792	1	0	Married	0	0	0	1	0	0	0	1	1	1	0	No	14	0	1	0	1	1	0	0	0	0
794	1	0	Others	1	0	1	1	0	0	1	1	1	1	0	No	0	0	0	0	0	0	0	0	1	0
795	0	0	Married	0	0	1	1	0	0	1	0	1	1	0	No	0	0	0	0	1	0	0	0	0	0
809	1	0	Married	0	1	1	1	0	0	1	1	1	1	0	No	0	0	0	0	1	0	0	0	0	0
811	1	0	Married	0	0	1	1	0	0	0	1	1	1	1	Yes	0	0	1	1	0	0	0	0	0	1
813	0	1	Married	0	1	1	1	0	1	1	1	0	1	0	No	0	0	0	0	1	0	0	0	0	0
819	0	0	Married	0	0	1	1	0	0	1	0	1	1	0	No	0	0	0	0	0	0	0	0	1	0
822	1	1	Others	1	0	1	0	0	0	1	1	1	1	0	No	0	0	0	0	1	1	0	0	0	0
824	0	1	Married	0	1	1	1	0	0	1	1	1	1	0	No	0	0	0	1	0	0	0	0	1	0
830	0	0	Married	0	0	1	1	1	0	1	0	0	1	0	No	0	0	0	1	1	1	1	0	0	0
833	0	1	Married	0	1	1	1	1	0	1	1	1	1	1	Yes	10	0	0	1	1	1	1	1	1	1
836	0	0	Married	0	1	1	1	0	0	1	0	1	1	0	No	0	0	0	1	1	0	0	0	0	0
840	0	0	Married	0	1	1	1	0	1	1	1	0	1	1	Yes	105	0	0	1	0	0	0	0	0	0
845	0	1	Married	0	0	1	0	1	0	1	0	0	1	1	Yes	120	0	0	1	1	0	0	0	0	0
848	0	0	Married	0	1	0	1	1	1	1	1	1	1	0	No	0	0	0	0	0	1	0	0	0	1
854	1	0	Others	1	1	1	1	0	0	1	1	1	1	1	Yes	90	0	1	1	0	0	0	0	0	0
869	0	0	Married	0	0	1	1	0	1	1	1	0	1	0	No	0	0	0	1	0	0	0	0	0	0
879	0	0	Married	0	1	0	1	0	0	1	0	1	1	1	Yes	280	1	0	1	1	0	0	0	1	0
882	1	1	Others	1	1	0	1	0	0	0	0	0	0	1	Yes	0	0	1	1	1	0	0	0	1	1
884	1	0	Married	0	1	1	1	0	0	0	0	0	0	0	No	30	0	0	1	0	0	0	0	0	0
889	0	0	Married	0	1	1	1	0	0	1	1	1	1	1	Yes	200	1	0	1	1	1	0	0	1	0
890	0	0	Others	1	0	1	1	1	0	0	0	1	1	0	No	45	0	0	1	1	0	0	0	0	0
892	0	1	Married	0	1	0	1	0	0	0	1	0	1	0	No	20	0	0	1	0	1	0	0	0	0
893	1	0	Others	1	0	0	1	0	0	0	1	1	1	1	Yes	0	0	1	1	0	0	0	0	0	0
898	1	0	Others	1	0	1	1	0	0	1	1	0	1	0	No	0	0	0	1	1	0	0	0	0	0
901	0	0	Others	1	0	0	1	1	0	0	0	0	0	0	No	20	0	0	1	1	0	0	0	0	0
907	1	0	Married	0	0	0	1	0	0	0	1	1	1	0	No	20	0	0	0	0	0	0	0	0	0
920	1	1	Others	1	0	1	1	0	1	0	0	1	1	0	No	0	0	1	0	1	1	0	0	0	1
954	0	0	Married	0	1	1	1	1	1	1	1	1	1	0	No	120	0	1	1	0	0	0	0	0	0
974	1	0	Married	0	1	1	1	1	0	1	1	0	1	0	No	90	0	0	1	0	0	0	0	0	0
992	0	0	Married	0	1	1	1	1	0	1	0	0	1	1	Yes	90	0	0	0	0	1	0	0	0	0
1002	1	0	Married	0	0	1	1	0	1	1	0	0	1	0	No	0	0	0	0	0	1	0	0	1	0
1005	0	1	Married	0	0	0	1	0	1	1	0	0	1	0	No	0	0	1	0	0	1	0	0	0	1
1007	0	0	Married	0	1	1	1	0	0	1	1	1	1	0	No	30	0	0	1	0	0	0	0	0	0
1008	1	0	Married	0	0	1	1	0	0	1	1	1	1	0	No	30	0	0	1	1	0	0	0	0	0
1011	0	1	Married	0	1	0	1	0	0	1	1	1	1	0	No	0	0	0	0	0	0	0	0	0	0
1015	1	0	Married	0	1	0	1	0	0	1	1	0	1	1	Yes	30	0	1	0	0	1	0	0	0	1
1018	1	0	Married	0	0	0	1	0	0	1	1	1	1	1	Yes	60	0	1	0	1	0	0	0	0	0
1031	0	0	Married	0	0	0	1	0	0	0	0	1	1	1	Yes	0	0	0	1	1	1	0	0	0	0
1037	0	0	Married	0	1	0	1	0	0	1	0	1	1	0	No	10	0	0	0	0	1	1	0	0	0
1061	0	0	Married	0	1	1	1	0	0	1	1	1	1	1	Yes	210	1	0	0	0	0	0	0	0	0
1067	1	1	Married	0	0	1	1	0	1	1	1	1	1	1	Yes	0	0	0	1	1	1	0	0	0	1
1086	0	0	Married	0	1	1	1	0	0	1	0	0	1	1	Yes	0	0	1	0	0	0	0	0	0	1
1109	1	0	Married	0	1	1	1	0	0	1	1	1	1	0	No	0	0	1	1	1	0	1	0	0	0
1126	0	0	Married	0	1	1	1	0	0	0	1	1	1	1	Yes	40	0	0	0	0	0	0	0	0	0
1136	0	0	Married	0	1	1	1	0	1	1	1	1	1	1	Yes	60	0	1	1	0	0	0	0	0	0
1137	1	0	Others	1	0	1	1	0	0	1	1	1	1	0	No	50	0	1	1	1	0	0	0	0	0
1151	1	0	Others	1	0	1	0	1	0	1	1	0	1	1	Yes	0	0	1	1	0	0	0	0	0	0
1153	0	0	Married	0	0	1	1	1	0	1	1	0	1	1	Yes	0	0	1	1	0	0	0	0	0	0
1165	1	1	Married	0	1	1	1	1	1	0	0	0	0	0	No	0	0	1	1	1	0	0	0	0	0
1167	1	1	Married	0	1	1	1	0	0	0	0	1	1	0	No	30	0	0	1	0	1	0	0	0	0
1185	1	0	Married	0	1	1	1	0	0	1	1	0	1	1	Yes	40	0	1	1	0	0	0	0	1	0
1189	0	1	Married	0	1	1	1	0	0	0	1	1	1	0	No	20	0	0	1	0	0	0	0	0	0
1199	1	0	Married	0	0	0	1	0	0	0	0	0	0	1	Yes	30	0	0	1	1	0	1	0	1	1
1206	0	0	Married	0	0	1	1	1	0	1	0	0	1	1	Yes	20	0	0	1	0	0	0	0	1	1
1211	0	0	Married	0	1	1	1	0	0	1	0	1	1	1	Yes	160	1	0	1	0	0	0	0	0	0
1213	1	0	Married	0	0	1	1	0	0	1	1	0	1	0	No	0	0	1	1	0	1	0	0	0	0
1222	0	0	Married	0	0	0	1	0	0	1	1	1	1	1	Yes	100	0	1	1	1	0	0	0	0	0
1259	0	1	Married	0	0	0	1	1	0	0	1	1	1	1	Yes	0	0	1	1	0	0	0	0	0	0
1264	1	0	Others	1	1	0	1	1	0	0	0	0	0	0	No	70	0	1	1	0	0	0	0	0	0
1273	0	0	Married	0	1	1	1	0	0	1	1	1	1	0	No	0	0	1	1	0	0	0	0	0	0
1282	1	0	Others	1	0	1	0	0	0	0	1	1	1	1	Yes	0	0	1	1	0	0	0	0	0	0
1285	0	1	Married	0	1	0	1	0	1	1	1	1	1	1	Yes	0	0	0	1	1	0	1	0	0	1
1298	0	0	Married	0	1	1	1	0	0	0	0	0	0	1	Yes	10	0	0	1	0	0	1	0	0	0
1316	0	1	Married	0	0	0	1	0	1	1	0	1	1	0	No	135	0	0	1	1	1	0	0	1	0
1320	0	0	Married	0	1	0	1	1	1	0	0	0	0	0	No	160	1	0	1	0	1	0	0	0	1
1321	1	0	Married	0	0	1	1	1	0	1	1	0	1	0	No	0	0	1	1	0	0	0	0	0	0
1351	1	1	Married	0	0	1	1	0	1	1	1	1	1	1	Yes	0	0	0	1	0	0	0	0	1	0
1356	0	1	Married	0	1	1	1	0	1	1	1	1	1	1	Yes	0	0	1	1	0	0	0	0	1	0
1369	0	1	Married	0	0	1	1	0	0	1	1	1	1	1	Yes	0	0	0	1	1	1	0	0	0	0
1376	0	0	Married	0	0	1	1	1	0	1	1	0	1	1	Yes	0	0	1	1	0	0	0	0	0	0
1403	0	0	Married	0	1	1	1	0	0	1	1	0	1	1	Yes	0	0	1	1	0	0	0	0	0	0
1407	1	0	Married	0	0	1	1	0	0	1	1	0	1	1	Yes	0	0	1	1	0	0	1	0	1	0
1411	0	0	Married	0	1	1	1	0	0	0	0	0	0	1	Yes	20	0	0	1	0	0	0	0	1	0
1412	1	0	Married	0	1	1	1	0	0	0	0	0	0	1	Yes	0	0	1	1	1	0	0	0	0	0
1419	0	1	Married	0	0	1	1	0	0	0	0	0	0	0	No	0	0	1	0	0	0	0	0	0	0
1420	1	0	Married	0	0	1	1	0	0	0	1	1	1	1	Yes	0	0	0	1	0	0	1	0	1	1
1428	1	0	Married	0	1	1	1	1	1	1	1	1	1	0	No	20	0	0	1	1	0	0	0	0	0
1433	0	1	Married	0	0	1	1	0	0	1	1	1	1	0	No	30	0	0	1	0	0	0	0	0	0
1443	1	0	Married	0	1	1	1	0	0	1	1	1	1	0	No	30	0	0	1	1	0	0	0	0	0
1445	0	0	Married	0	1	1	1	0	1	1	1	1	1	0	No	0	0	0	0	0	0	1	0	0	0
1453	1	0	Married	0	0	1	1	0	0	0	1	1	1	1	Yes	120	0	1	1	0	1	0	0	0	0
1459	1	0	Married	0	0	1	1	0	0	1	1	1	1	0	No	30	0	0	1	0	1	0	0	1	0
1463	1	1	Married	0	0	1	1	0	0	0	1	1	1	0	No	20	0	0	1	0	1	0	0	0	0
1464	0	1	Married	0	1	1	1	0	0	0	1	1	1	1	Yes	90	0	0	1	0	0	0	0	0	0
1468	1	0	Others	1	0	1	0	0	0	0	1	1	1	1	Yes	100	0	0	1	1	1	1	0	0	1
1471	0	1	Others	1	0	1	1	0	0	1	1	1	1	1	Yes	0	0	1	1	0	1	0	0	0	0
1478	0	0	Married	0	1	0	1	0	0	1	1	0	1	0	No	0	0	0	1	0	0	0	0	0	0
1481	0	0	Married	0	1	0	1	1	1	1	0	1	1	0	No	30	0	0	1	0	0	0	0	0	0
1489	1	0	Married	0	0	1	1	1	0	0	0	1	1	1	Yes	0	0	1	1	1	1	1	0	1	1
1493	0	0	Married	0	1	0	1	1	0	1	1	1	1	0	No	30	0	0	1	1	0	0	0	1	0
1506	1	1	Married	0	1	0	1	0	1	0	1	1	1	0	No	0	0	0	0	1	1	1	0	0	1
1524	0	0	Married	0	0	0	1	1	0	1	1	0	1	0	No	10	0	1	0	1	1	1	0	0	0
1529	0	0	Married	0	1	1	1	0	0	1	0	1	1	0	No	75	0	0	0	0	0	0	0	0	0
1530	0	0	Married	0	0	1	1	0	0	0	1	0	1	0	No	120	0	0	1	0	0	0	0	0	0
1533	1	0	Others	1	1	0	1	0	1	0	1	1	1	1	Yes	40	0	0	1	0	1	0	0	0	0
1534	0	1	Married	0	1	1	1	1	0	1	0	0	1	1	Yes	0	0	0	1	1	0	0	0	0	0
1538	0	0	Married	0	1	0	1	0	0	1	0	1	1	0	No	80	0	0	1	1	0	0	0	0	0
1542	0	0	Married	0	1	1	1	0	0	0	1	0	1	0	No	0	0	0	1	0	0	0	0	0	1
1566	0	0	Married	0	0	0	1	1	0	0	0	1	1	0	No	110	0	0	1	0	0	1	0	0	0
1567	0	0	Married	0	1	1	1	0	0	0	0	0	0	1	Yes	120	0	0	1	1	0	0	0	0	0
1568	1	1	Married	0	1	1	1	0	0	1	0	1	1	1	Yes	0	0	1	1	1	0	0	0	0	0
1572	0	0	Married	0	1	1	1	1	0	1	1	1	1	1	Yes	60	0	0	1	1	0	0	0	0	1
1573	1	0	Married	0	0	1	0	0	1	0	1	0	1	0	No	0	0	0	0	1	0	0	0	0	0
1575	0	0	Married	0	0	1	1	0	0	1	0	1	1	0	No	0	0	0	0	1	0	0	1	0	1
1578	1	0	Married	0	0	1	1	1	0	1	0	0	1	1	Yes	160	1	1	1	0	0	0	0	0	1
1581	0	0	Married	0	1	1	1	1	0	1	1	1	1	0	No	20	0	0	1	0	0	0	0	0	0
1599	0	0	Married	0	1	0	1	1	0	1	1	1	1	0	No	10	0	0	1	0	0	0	0	0	0
1613	0	0	Married	0	1	1	1	0	0	1	1	1	1	0	No	200	1	1	1	0	0	0	0	0	0
1614	1	0	Married	0	0	1	1	0	0	1	1	1	1	1	Yes	40	0	1	1	0	0	0	0	1	0
1618	0	0	Married	0	0	1	1	1	0	0	0	0	0	0	No	20	0	0	1	0	0	0	0	0	0
1620	0	0	Married	0	0	1	1	1	0	0	0	0	0	0	No	0	0	0	1	0	0	0	0	0	0
1621	0	0	Married	0	1	1	1	1	1	1	0	0	1	1	Yes	60	0	0	1	0	0	0	0	1	0
1624	1	0	Married	0	1	1	1	0	0	0	0	0	0	0	d	0	0	1	0	1	1	0	0	1	0
1645	0	0	Married	0	0	1	1	0	0	0	1	0	1	0	No	21	0	1	1	0	0	0	0	0	0
1663	0	1	Others	1	0	1	0	0	0	1	1	0	1	1	Yes	0	0	1	1	1	1	0	0	0	0
1667	1	1	Others	1	1	1	1	0	0	1	1	1	1	0	No	80	0	0	1	1	1	0	0	0	0
1670	1	0	Married	0	0	1	1	1	1	1	1	0	1	1	Yes	75	0	0	1	0	0	0	0	0	0
1678	0	1	Married	0	0	1	1	0	0	1	1	0	1	0	d	0	0	1	1	0	0	0	0	1	0
1688	0	0	Married	0	0	1	1	1	0	1	1	0	1	0	No	0	0	1	1	0	0	0	0	1	0
1693	0	0	Married	0	1	0	1	0	0	0	0	0	0	1	Yes	40	0	0	1	0	0	0	0	0	0
1701	1	0	Others	1	1	1	1	0	0	0	1	1	1	1	Yes	0	0	0	1	1	0	0	0	0	0
1703	0	0	Married	0	1	1	1	1	0	1	1	1	1	0	No	0	0	1	1	0	0	0	0	1	0
1719	0	1	Married	0	0	1	1	0	0	0	1	1	1	0	No	15	0	0	1	0	0	0	0	0	0
1726	0	0	Married	0	1	0	1	1	0	0	0	0	0	1	Yes	0	0	1	1	0	0	0	0	0	0
1749	1	0	Married	0	1	0	1	0	1	1	1	0	1	1	Yes	0	0	1	1	1	0	0	0	0	0
1751	0	0	Married	0	0	0	1	0	0	0	1	0	1	0	No	0	0	1	1	0	0	0	0	1	0
1752	0	0	Married	0	1	0	1	0	0	0	0	0	0	1	Yes	0	0	1	1	1	1	1	1	0	0
1758	0	0	Married	0	1	1	1	1	0	1	1	1	1	1	Yes	100	0	0	1	0	0	0	0	0	0
1776	0	0	Married	0	1	1	1	0	0	1	1	1	1	1	Yes	0	0	0	1	0	0	0	0	0	0
1778	0	1	Married	0	1	1	1	1	0	1	0	1	1	1	Yes	0	0	1	1	0	1	0	0	0	0
1779	0	0	Married	0	1	1	1	1	0	1	1	0	1	0	No	0	0	1	1	0	0	1	0	0	0
1788	0	0	Married	0	0	1	1	0	1	1	1	1	1	1	Yes	0	0	1	1	1	0	1	0	0	1
1797	0	0	Married	0	0	1	1	0	0	1	1	1	1	0	No	10	0	1	1	1	0	1	0	0	0
1804	0	0	Married	0	1	1	1	0	0	1	1	1	1	0	No	120	0	0	1	0	1	0	0	1	0
1805	0	1	Married	0	1	1	1	0	0	0	0	0	0	1	Yes	10	0	0	1	0	0	0	0	0	0
1833	0	0	Married	0	1	1	1	1	0	0	0	0	0	1	Yes	0	0	0	1	1	1	0	0	0	0
1836	1	0	Married	0	1	1	1	1	1	0	0	0	0	1	Yes	20	0	1	1	1	1	0	0	1	1
1840	1	0	Married	0	0	0	1	0	0	1	1	0	1	1	Yes	105	0	1	1	0	0	1	0	0	0
1867	1	0	Married	0	1	1	1	0	1	1	1	1	1	1	Yes	0	0	1	1	0	0	0	0	0	0
1909	0	0	Married	0	1	1	1	1	0	1	1	0	1	0	No	0	0	1	1	0	0	0	1	0	0
1910	0	1	Married	0	1	1	1	1	0	0	1	1	1	0	No	0	0	1	1	0	0	0	0	0	0
1914	0	0	Married	0	1	1	1	0	1	1	1	1	1	1	Yes	60	0	1	1	0	0	1	0	0	1
1916	0	0	Married	0	0	1	1	1	0	1	1	1	1	1	Yes	0	0	1	1	0	0	0	0	0	0
1921	1	0	Married	0	0	1	1	0	0	1	1	1	1	1	Yes	20	0	0	1	0	0	0	0	1	0
1923	1	0	Others	1	0	1	1	0	1	1	1	1	1	1	Yes	20	0	1	0	1	0	0	0	0	0
1926	1	0	Others	1	0	1	1	0	1	1	1	1	1	0	No	60	0	1	1	1	0	0	0	0	0
1937	0	0	Married	0	1	1	1	0	1	0	0	0	0	1	Yes	0	0	0	1	1	1	0	0	0	0
1948	0	1	Married	0	0	1	1	0	0	0	0	1	1	0	No	50	0	1	1	0	0	0	0	0	0
1960	0	0	Married	0	1	1	1	1	0	0	0	0	0	0	No	0	0	1	1	0	0	0	0	0	0
1965	1	0	Others	1	0	1	1	0	1	1	0	1	1	0	No	10	0	1	1	1	0	0	0	0	0
1999	0	0	Married	0	0	1	1	0	0	0	0	0	0	1	Yes	0	0	1	1	1	0	0	0	0	0
2011	1	1	Married	0	0	1	1	0	0	1	0	0	1	0	No	0	0	1	1	0	1	0	0	0	0
2019	1	0	Married	0	0	1	1	0	0	1	1	0	1	1	Yes	0	0	0	0	1	1	1	1	0	1
2024	1	0	Married	0	1	1	1	0	0	1	1	0	1	0	No	0	0	0	0	0	0	0	0	0	0
2031	0	1	Married	0	0	1	1	0	0	0	0	0	0	0	No	0	0	1	1	0	0	0	0	0	0
2039	1	0	Married	0	1	1	1	0	0	0	0	0	0	0	No	10	0	0	1	0	0	0	0	0	1
2043	0	0	Married	0	1	1	1	0	0	1	1	0	1	0	No	0	0	0	0	1	0	0	0	0	0
2051	0	0	Married	0	1	1	1	1	0	1	1	0	1	0	No	0	0	1	1	0	0	0	0	0	1
2055	0	0	Married	0	1	1	1	0	0	0	0	0	0	1	Yes	0	0	0	1	0	0	0	0	0	0
2072	0	0	Married	0	0	1	1	0	0	0	0	0	0	1	Yes	0	0	0	1	0	0	0	0	0	0
2076	1	1	Married	0	1	1	1	0	0	1	1	1	1	0	No	40	0	1	1	0	0	0	0	1	0
2083	1	0	Others	1	0	1	1	1	0	1	1	0	1	0	No	0	0	1	1	1	0	0	0	0	0
2084	0	0	Married	0	1	1	1	1	0	1	1	0	1	0	No	0	0	1	1	0	1	0	0	0	0
2087	1	0	Married	0	1	1	1	0	0	1	1	1	1	0	No	0	0	1	1	0	1	0	0	0	0
2090	0	0	Married	0	1	1	1	1	0	1	1	0	1	0	No	0	0	0	1	0	0	0	0	0	0
2091	0	0	Married	0	1	1	1	1	0	1	1	1	1	0	No	120	0	0	1	0	0	0	0	0	0
2093	0	0	Others	1	0	1	1	1	0	1	1	1	1	1	Yes	0	0	0	1	0	0	1	0	0	1
2133	0	0	Married	0	1	1	1	0	0	1	0	0	1	1	Yes	0	0	1	1	0	0	0	0	0	0
2138	1	0	Married	0	1	1	1	1	1	1	1	0	1	1	Yes	40	0	1	1	0	0	0	0	0	0
2141	1	0	Married	0	0	1	1	0	1	1	1	1	1	1	Yes	70	0	1	1	0	0	0	0	1	0
2149	0	1	Married	0	0	1	1	0	1	1	1	1	1	0	No	90	0	1	1	0	0	0	0	0	1
2158	1	0	Married	0	0	1	1	1	1	1	1	1	1	1	Yes	45	0	1	1	1	0	0	0	1	0
2173	1	0	Married	0	0	1	1	0	0	1	1	1	1	0	No	60	0	0	1	0	0	0	0	0	0
2208	0	0	Married	0	0	1	1	0	0	1	1	0	1	0	No	10	0	1	1	1	0	0	0	0	0
2212	1	1	Married	0	0	1	1	0	0	0	0	0	0	0	No	15	0	0	0	0	0	0	0	0	0
2214	0	0	Married	0	0	1	1	0	0	0	0	0	0	0	No	0	0	0	0	0	0	0	0	0	0
2217	1	0	Others	1	0	0	0	0	1	1	1	1	1	1	Yes	0	0	1	1	0	0	0	0	0	1
2237	0	0	Married	0	1	1	1	0	0	0	0	0	0	0	No	0	0	0	1	1	1	0	0	0	0
2242	1	0	Married	0	0	0	1	1	1	1	1	1	1	1	Yes	0	0	0	1	1	0	1	0	1	0
2245	0	0	Married	0	1	0	1	0	1	0	0	0	0	0	No	0	0	0	1	0	1	0	0	0	1
2248	1	0	Married	0	1	0	1	1	1	1	1	1	1	1	Yes	0	0	0	0	1	1	1	0	1	0
2249	0	0	Married	0	1	0	1	0	1	0	0	0	0	1	Yes	120	0	0	1	1	0	0	0	0	1
2256	0	0	Married	0	1	1	1	1	0	0	0	0	0	0	No	200	1	1	1	0	0	0	0	0	0
2265	0	1	Married	0	1	1	1	1	1	1	0	1	1	1	Yes	60	0	0	0	1	1	1	1	1	1
2272	1	0	Married	0	1	0	1	0	1	1	1	1	1	0	No	0	0	1	1	1	0	0	0	0	0
2293	0	0	Married	0	1	0	1	0	0	1	1	1	1	1	Yes	0	0	0	1	0	1	0	0	0	0
2300	1	0	Married	0	1	1	1	0	0	0	0	0	0	1	Yes	0	0	1	1	0	0	0	0	0	0
2304	1	1	Married	0	1	1	1	0	0	0	0	0	0	0	No	0	0	0	0	0	0	0	0	0	0
2306	0	0	Married	0	1	1	1	0	0	0	0	0	0	0	No	0	0	1	1	0	1	0	0	0	0
2323	0	0	Married	0	0	0	1	1	1	1	1	1	1	1	Yes	30	0	0	1	1	1	0	0	0	1
2333	0	1	Married	0	0	1	1	0	0	1	0	0	1	0	No	0	0	0	1	0	0	0	0	0	0
2334	0	0	Married	0	0	0	1	0	0	0	0	0	0	1	Yes	0	0	0	1	0	0	0	0	0	0
2352	1	0	Married	0	0	1	1	0	0	0	1	0	1	0	No	0	0	0	0	0	0	0	0	0	0
2354	1	0	Married	0	0	1	1	0	0	0	0	0	0	0	No	0	0	0	1	0	0	0	0	0	0
2362	1	0	Married	0	0	1	1	0	0	0	0	0	0	0	No	0	0	0	1	0	0	0	1	1	0
2384	1	0	Married	0	1	1	1	0	0	1	0	1	1	0	No	52	0	0	0	0	0	0	0	0	0
2390	0	0	Married	0	1	1	1	1	0	1	0	0	1	0	No	0	0	0	1	0	0	0	0	0	0
2403	0	1	Married	0	0	1	1	0	0	1	0	0	1	0	No	0	0	1	1	0	0	0	0	0	0
2404	1	0	Married	0	0	1	1	1	0	1	1	0	1	0	No	30	0	1	1	0	0	0	0	0	0
2416	0	0	Married	0	1	1	1	1	0	0	0	0	0	0	No	0	0	1	1	0	1	0	0	0	1
2420	0	0	Married	0	0	1	1	0	0	0	0	1	1	1	Yes	0	0	0	0	0	0	0	0	1	0
2424	0	0	Married	0	1	1	1	0	0	0	1	1	1	1	Yes	10	0	0	0	0	0	0	0	0	0
2430	0	0	Married	0	1	0	1	0	0	0	0	0	0	0	No	120	0	0	1	0	0	0	0	1	0
2442	1	0	Married	0	0	1	1	0	1	0	1	1	1	1	Yes	60	0	0	1	1	1	1	1	0	1
2455	0	0	Married	0	1	0	1	0	0	0	1	0	1	1	Yes	0	0	1	1	1	0	0	0	0	1
2472	1	1	Married	0	0	1	1	0	0	1	1	0	1	0	No	0	0	0	1	1	0	0	0	0	0
2485	1	1	Married	0	0	1	1	0	1	0	0	1	1	0	No	0	0	0	1	1	0	0	0	0	0
2489	0	0	Married	0	1	1	1	1	0	0	0	0	0	0	No	0	0	1	0	0	0	0	0	0	0
2493	1	1	Others	1	0	1	0	0	0	1	1	1	1	0	No	0	0	0	1	1	1	0	0	1	1
2502	0	0	Married	0	1	0	1	1	0	0	0	0	0	0	No	210	1	1	0	0	0	0	0	0	0
2510	1	0	Married	0	0	1	1	0	1	1	1	1	1	1	Yes	50	0	0	1	0	0	0	0	1	0
2515	0	0	Married	0	1	0	1	0	1	1	1	1	1	1	Yes	0	0	0	1	1	1	1	0	1	1
2520	0	1	Married	0	1	0	1	0	0	0	0	0	0	0	No	40	0	1	1	1	1	0	0	1	0
2525	1	0	Married	0	1	1	1	1	0	0	1	1	1	0	No	0	0	0	1	0	0	0	0	0	1
2527	1	0	Married	0	0	1	0	0	0	0	0	1	1	0	No	45	0	1	1	0	0	0	1	0	0
2528	0	0	Married	0	0	1	1	0	0	0	0	1	1	0	No	0	0	0	1	0	0	0	0	0	0
2536	1	0	Married	0	1	1	1	0	0	1	1	0	1	0	No	90	0	0	1	0	0	0	0	0	0
2545	0	0	Married	0	1	0	1	1	0	1	1	1	1	0	No	0	0	0	1	0	0	0	0	0	0
2546	1	0	Married	0	1	1	1	0	0	0	1	1	1	0	No	0	0	1	1	0	0	0	0	0	0
2564	0	1	Married	0	1	1	1	0	0	0	0	0	0	0	No	0	0	1	1	0	0	0	0	0	0
2570	0	0	Married	0	1	1	1	1	0	1	0	0	1	0	No	0	0	1	1	0	0	0	0	0	0
2573	1	0	Others	1	0	1	1	0	1	1	1	1	1	1	Yes	40	0	1	1	1	0	0	0	0	0
2575	1	1	Married	0	0	1	1	0	0	0	0	1	1	0	No	0	0	0	1	0	0	0	0	0	0
2594	0	0	Married	0	1	1	1	0	0	0	0	0	0	1	Yes	0	0	0	1	1	0	0	0	0	0
2596	1	0	Married	0	0	1	1	0	0	1	0	1	1	0	No	0	0	0	1	1	1	1	0	1	1
2598	0	0	Married	0	1	1	1	1	0	1	1	0	1	0	No	0	0	1	1	0	0	0	0	0	0
2613	0	0	Married	0	1	1	1	1	0	0	0	0	0	1	Yes	0	0	0	1	0	1	0	0	0	1
2615	0	0	Married	0	0	1	1	1	0	1	0	0	1	1	Yes	0	0	0	1	1	1	0	0	0	0
2617	1	1	Others	1	1	1	1	0	1	1	1	1	1	1	Yes	0	0	0	1	1	0	0	0	0	0
2628	1	1	Married	0	1	1	1	0	0	0	0	0	0	1	Yes	0	0	0	1	0	1	0	0	0	0
2641	1	0	Married	0	0	1	1	0	0	1	1	1	1	0	No	0	0	1	1	1	0	0	0	0	0
2645	0	0	Married	0	1	0	1	0	0	1	1	1	1	1	Yes	70	0	1	1	0	1	0	0	1	0
2646	0	0	Married	0	0	1	1	0	0	1	1	1	1	0	No	0	0	0	1	0	0	0	0	0	0
2654	0	0	Married	0	1	1	1	1	1	1	0	1	1	1	Yes	10	0	0	1	0	0	0	0	0	1
2657	0	0	Married	0	0	1	1	1	0	0	0	1	1	1	Yes	60	0	1	1	0	0	0	0	0	0
2660	0	1	Married	0	0	1	1	0	0	1	1	0	1	0	No	0	0	0	1	1	0	0	0	0	0
2669	0	1	Married	0	0	1	1	1	0	1	0	1	1	0	No	0	0	0	0	0	0	0	0	0	1
2672	0	0	Married	0	1	0	1	1	1	1	1	1	1	1	Yes	40	0	0	1	1	1	1	0	0	1
2687	0	0	Married	0	1	1	1	1	0	0	1	0	1	0	No	0	0	0	1	0	0	0	0	0	0
2689	0	0	Married	0	0	1	1	1	0	1	1	1	1	0	No	45	0	0	1	0	0	0	0	0	0
2692	1	0	Married	0	0	1	1	0	0	0	1	0	1	1	Yes	0	0	0	1	1	1	0	0	0	0
2694	0	0	Others	1	1	1	1	1	0	1	1	1	1	1	Yes	175	1	1	1	0	0	0	0	0	0
2701	0	0	Married	0	0	1	1	0	0	1	1	1	1	1	Yes	0	0	1	1	0	0	0	0	0	0
2702	1	0	Married	0	1	1	1	0	0	0	0	0	0	0	No	0	0	0	1	0	0	0	0	0	0
2710	1	1	Married	0	0	1	1	1	0	1	0	1	1	0	No	0	0	1	1	0	0	0	0	0	0
2720	0	0	Married	0	1	1	1	1	0	1	1	0	1	0	No	0	0	1	1	0	0	0	0	0	0
2725	1	0	Others	1	1	1	1	0	0	1	0	0	1	1	Yes	0	0	0	1	0	0	0	0	0	0
2728	0	1	Married	0	0	1	1	0	0	0	0	0	0	1	Yes	40	0	0	1	1	0	0	0	0	0
2732	0	1	Married	0	1	1	1	1	0	0	0	0	0	0	No	35	0	0	1	0	0	0	0	1	0
2745	0	0	Married	0	0	0	1	1	1	0	0	0	0	1	Yes	120	0	1	0	0	0	0	0	0	0
2750	0	0	Married	0	0	0	1	1	0	1	1	1	1	1	Yes	90	0	1	1	1	0	0	0	1	0
2754	0	1	Married	0	1	0	1	0	0	0	0	0	0	1	Yes	225	1	0	0	0	0	0	0	0	0
2756	0	0	Married	0	1	0	1	1	1	0	0	0	0	1	Yes	180	1	1	1	1	0	0	0	0	0
2760	0	0	Married	0	1	0	1	1	1	1	1	1	1	0	No	0	0	0	1	0	0	0	0	0	0
2761	1	0	Married	0	1	0	1	1	0	0	0	0	0	1	Yes	40	0	1	1	1	0	0	0	0	0
2765	0	1	Married	0	0	0	1	0	0	0	0	0	0	0	No	0	0	1	1	0	0	0	0	0	0
2780	0	0	Married	0	1	1	1	1	0	1	1	1	1	0	No	0	0	1	1	0	0	0	0	0	0
2784	0	1	Married	0	0	0	1	1	1	1	1	1	1	1	Yes	0	0	0	1	1	0	0	0	0	1
2788	1	1	Married	0	1	0	1	0	1	1	0	1	1	1	Yes	0	0	0	1	0	0	0	0	0	1
2795	1	0	Married	0	1	1	1	0	1	0	1	1	1	1	Yes	0	0	0	1	0	0	0	0	0	0
2803	0	0	Married	0	1	1	1	1	1	0	1	1	1	0	No	60	0	0	1	0	0	0	0	0	0
2808	1	0	Married	0	0	0	1	0	1	0	0	1	1	1	Yes	90	0	0	1	1	1	0	0	0	0
2832	0	0	Married	0	1	0	1	1	0	0	0	0	0	1	Yes	80	0	1	1	0	0	0	0	0	1
2834	1	0	Married	0	1	1	1	1	1	1	1	1	1	1	Yes	40	0	1	1	0	0	1	1	0	0
2851	0	0	Married	0	1	1	1	0	0	1	1	1	1	1	Yes	20	0	1	1	0	0	0	0	0	0
2853	0	0	Married	0	1	0	1	0	0	0	0	0	0	1	Yes	0	0	1	1	0	0	0	0	0	0
2854	0	1	Married	0	0	0	1	0	0	1	1	1	1	0	No	0	0	1	1	0	0	0	0	0	0
2855	1	1	Married	0	1	1	1	1	1	1	1	1	1	1	Yes	60	0	1	1	0	0	1	0	1	0
2866	0	0	Married	0	0	0	1	0	0	0	0	0	0	0	No	0	0	1	1	0	0	0	0	0	0
2868	0	0	Married	0	1	1	1	0	0	1	1	1	1	1	Yes	0	0	0	1	0	0	0	0	0	0
2874	0	0	Married	0	1	1	1	1	0	1	1	0	1	0	No	0	0	0	1	0	0	0	0	0	1
2885	0	0	Married	0	1	1	1	0	0	1	1	1	1	0	No	0	0	0	1	0	0	0	0	0	0
2898	0	1	Married	0	1	1	1	1	0	0	0	0	0	0	No	46	0	0	1	0	0	0	0	0	0
2902	0	1	Married	0	0	1	1	1	0	0	0	1	1	1	Yes	0	0	0	1	0	0	0	0	0	0
2903	0	0	Married	0	1	1	1	0	0	0	1	1	1	0	No	0	0	1	1	1	0	0	0	0	0
2917	0	0	Married	0	1	0	1	1	0	0	1	0	1	1	Yes	40	0	0	1	0	0	0	0	0	0
2942	1	1	Married	0	0	1	1	0	0	0	0	0	0	0	No	5	0	0	1	0	0	0	0	0	0
2956	0	1	Married	0	0	1	1	1	0	0	0	0	0	0	No	0	0	1	1	0	0	0	0	0	0
2964	1	0	Others	1	0	0	0	0	0	1	1	1	1	1	Yes	0	0	1	1	0	0	0	0	0	0
2970	0	0	Married	0	1	1	1	1	0	0	0	0	0	0	No	0	0	1	1	0	0	1	0	1	0
2989	0	0	Married	0	1	1	1	0	0	0	0	0	0	1	Yes	0	0	0	1	0	0	0	0	0	0
2995	0	0	Married	0	0	0	1	0	1	1	1	1	1	1	Yes	0	0	0	0	0	0	0	0	0	0
3008	0	0	Married	0	1	1	1	0	0	1	1	0	1	1	Yes	50	0	0	1	0	1	0	0	0	0
3009	0	0	Married	0	1	1	1	0	0	0	0	0	0	0	No	135	0	0	1	0	0	0	0	0	0
3024	0	0	Married	0	1	1	1	0	0	0	1	1	1	1	Yes	50	0	0	0	1	0	0	1	0	1
3033	1	0	Married	0	0	1	1	0	0	1	1	1	1	0	No	0	0	0	1	0	1	1	0	0	0
3047	0	0	Married	0	0	1	1	1	0	1	1	0	1	0	No	20	0	0	1	0	0	0	1	0	0
3067	0	0	Married	0	1	1	1	1	0	0	0	0	0	1	Yes	210	1	0	1	1	0	0	0	0	0
3068	1	0	Others	1	0	1	1	0	0	1	1	0	1	1	Yes	0	0	0	1	0	0	0	0	0	0
3094	0	0	Married	0	1	1	1	0	0	1	1	1	1	0	No	0	0	1	1	0	1	0	0	0	0
3097	1	0	Married	0	0	0	1	0	0	0	0	0	0	0	No	76	0	0	1	0	0	0	0	0	0
3102	1	0	Married	0	0	0	1	0	0	0	0	0	0	1	Yes	40	0	1	1	1	1	0	0	0	0
3118	0	1	Others	1	1	1	1	0	0	1	1	1	1	0	No	40	0	0	1	0	1	0	0	0	0
3135	0	0	Married	0	1	1	1	0	0	0	0	1	1	1	Yes	5	0	0	1	0	1	0	1	1	0
3141	1	0	Married	0	1	1	1	1	0	1	1	0	1	0	No	100	0	1	1	0	0	0	0	0	0
3143	0	1	Married	0	0	0	1	0	1	1	1	1	1	1	Yes	0	0	0	1	1	1	0	0	0	0
3144	1	0	Married	0	0	0	1	0	0	0	0	0	0	1	Yes	45	0	1	1	1	0	0	0	0	0
3151	0	0	Married	0	0	1	1	0	1	0	0	0	0	0	No	50	0	0	0	0	0	0	0	0	0
3162	0	1	Married	0	0	1	1	0	1	0	0	0	0	0	No	20	0	0	1	0	0	0	0	0	0
3170	1	0	Married	0	1	0	1	0	0	0	0	0	0	1	Yes	20	0	0	1	0	0	0	0	0	1
3173	0	0	Married	0	1	0	1	1	0	0	0	0	0	0	No	120	0	0	1	0	0	0	0	0	0
3185	1	1	Married	0	0	0	1	0	0	0	0	0	0	1	Yes	0	0	1	1	1	0	0	0	0	0
3193	1	1	Married	0	1	0	1	0	1	1	1	1	1	1	Yes	0	0	0	1	1	0	0	0	0	0
3210	0	0	Married	0	1	0	1	0	1	0	0	0	0	1	Yes	40	0	0	1	1	1	0	0	0	0
3219	0	0	Married	0	1	0	1	1	1	1	1	1	1	1	Yes	0	0	0	1	1	0	0	0	0	0
3242	0	0	Married	0	0	1	1	1	0	0	1	1	1	1	Yes	0	0	1	1	0	0	0	0	0	0
3247	0	0	Married	0	1	0	1	0	0	1	1	1	1	0	No	20	0	1	1	0	1	0	0	0	0
3255	0	1	Married	0	0	1	1	0	0	0	0	0	0	0	No	10	0	0	1	0	1	0	0	0	0
3258	1	1	Married	0	1	1	1	0	0	1	1	1	1	1	Yes	0	0	0	1	0	1	0	0	0	0
3271	1	1	Others	1	1	0	1	1	0	0	1	1	1	1	Yes	0	0	0	1	1	0	0	0	0	1
3279	0	0	Married	0	1	0	1	1	1	0	0	0	0	1	Yes	90	0	1	1	0	0	0	0	0	0
3292	0	0	Married	0	1	1	1	0	0	1	1	1	1	0	No	16	0	0	1	0	0	0	0	0	0
3295	0	0	Married	0	1	0	1	1	1	1	1	1	1	1	Yes	30	0	0	1	0	0	0	0	0	1
3305	0	0	Married	0	1	0	1	0	0	0	0	0	0	0	No	0	0	0	1	0	0	0	0	0	0
3331	1	0	Others	1	0	0	1	0	0	1	0	0	1	0	No	0	0	1	1	0	0	0	0	0	0
3336	0	1	Married	0	0	1	1	0	0	0	0	1	1	1	Yes	0	0	0	1	0	0	0	0	1	0
3345	0	0	Married	0	0	1	1	0	0	0	0	1	1	1	Yes	0	0	0	1	1	0	0	0	0	0
3348	1	0	Married	0	1	1	1	0	0	1	1	0	1	0	No	0	0	0	1	1	0	0	0	0	0
3354	0	0	Married	0	1	0	1	0	0	0	0	0	0	1	Yes	0	0	1	1	0	0	0	0	0	0
3363	1	0	Others	1	0	1	0	0	0	1	1	1	1	0	No	0	0	0	0	0	0	0	0	0	0
3365	0	0	Married	0	0	0	0	1	0	0	0	1	1	0	No	10	0	0	1	0	0	0	0	0	0
3382	0	0	Married	0	1	0	1	1	1	0	1	1	1	0	No	60	0	0	1	1	1	0	0	0	0
3388	0	0	Married	0	1	1	1	0	0	1	0	0	1	1	Yes	0	0	0	1	1	1	0	0	0	0
3413	1	1	Others	1	1	1	1	0	0	0	0	0	0	1	Yes	0	0	0	1	1	0	0	0	0	0
3423	1	0	Married	0	0	1	1	0	0	0	0	0	0	1	Yes	0	0	1	1	0	0	0	1	1	0
3425	0	0	Married	0	1	1	1	0	0	0	0	0	0	1	Yes	0	0	1	1	0	1	0	0	0	0
3429	0	0	Married	0	1	0	1	1	0	0	0	0	0	1	Yes	20	0	0	1	0	0	0	0	0	0
3432	0	0	Married	0	0	0	1	1	0	0	0	1	1	1	Yes	0	0	0	1	0	0	0	0	0	1
3452	0	1	Married	0	1	1	1	0	0	0	0	1	1	0	No	25	0	0	1	1	0	0	0	1	0
3454	1	0	Others	1	0	0	1	0	0	0	1	1	1	1	Yes	0	0	0	1	1	1	0	0	0	0
3459	0	0	Married	0	1	1	1	0	1	0	0	0	0	0	No	0	0	0	1	1	1	0	0	0	0
3470	0	0	Married	0	1	1	1	1	0	1	0	1	1	1	Yes	0	0	0	0	1	1	1	1	0	1
3472	0	0	Married	0	1	1	1	0	0	1	1	1	1	0	No	0	0	0	0	1	0	0	0	0	0
3486	0	0	Married	0	1	1	1	0	0	1	1	1	1	1	Yes	50	0	0	0	1	1	0	1	0	1
3490	0	0	Married	0	1	1	1	0	1	1	1	1	1	0	No	0	0	0	0	1	0	1	0	0	0
3495	0	1	Married	0	0	1	1	1	1	0	0	0	0	1	Yes	0	0	0	1	0	0	0	0	0	0
3497	0	1	Married	0	0	1	1	1	0	0	0	0	0	1	Yes	105	0	0	1	0	0	0	0	0	0
3505	0	1	Married	0	1	1	1	1	1	1	1	1	1	1	Yes	90	0	1	0	1	1	0	0	0	0
3506	1	0	Others	1	0	1	1	1	1	1	1	1	1	1	Yes	90	0	0	0	1	1	0	0	0	0
3517	0	0	Married	0	0	1	1	1	1	0	0	0	0	1	Yes	20	0	0	1	0	0	0	0	0	0
3527	0	0	Married	0	1	1	1	1	0	0	0	1	1	1	Yes	120	0	0	0	1	1	1	1	1	1
3529	0	1	Married	0	0	1	1	0	0	0	1	0	1	1	Yes	140	0	0	1	1	0	1	1	0	0
3532	0	0	Married	0	1	1	1	1	1	0	1	1	1	1	Yes	60	0	0	1	0	1	0	0	0	0
3539	0	0	Married	0	1	1	1	0	0	0	1	0	1	0	No	0	0	0	0	1	0	0	0	0	0
3548	1	1	Married	0	1	0	1	0	0	0	0	0	0	0	No	20	0	1	1	0	0	0	0	0	0
3555	0	1	Married	0	1	1	1	0	0	1	1	0	1	1	Yes	50	0	0	0	1	0	0	1	0	1
3558	1	0	Others	1	1	1	1	1	0	0	0	0	0	1	Yes	0	0	0	1	1	1	0	0	0	0
3560	0	1	Married	0	1	1	1	1	0	0	0	0	0	0	No	0	0	0	1	0	1	0	0	0	0
3566	0	1	Married	0	1	1	1	1	0	0	1	0	1	0	No	0	0	0	0	1	0	0	0	0	0
3578	0	0	Married	0	1	1	1	0	0	1	0	0	1	1	Yes	0	0	0	0	1	0	1	1	0	0
3586	1	1	Married	0	1	0	1	1	0	0	0	1	1	1	Yes	0	0	0	1	0	0	0	0	0	0
3589	0	0	Married	0	1	1	1	1	1	1	1	0	1	1	Yes	0	0	0	0	1	1	1	1	1	1
3595	0	1	Married	0	0	0	1	1	0	0	0	0	0	1	Yes	0	0	1	1	1	1	0	0	1	0
3600	0	1	Married	0	1	1	1	1	0	0	0	0	0	0	No	0	0	0	1	0	1	0	0	0	0
3602	1	0	Married	0	1	1	1	1	1	1	1	1	1	1	Yes	0	0	0	0	1	1	1	1	1	1
3610	1	1	Others	1	1	1	1	0	1	0	1	1	1	1	Yes	0	0	0	1	0	0	0	0	0	1
3613	0	0	Married	0	1	1	1	0	0	1	1	1	1	0	No	80	0	1	0	1	0	0	1	0	1
3616	0	0	Married	0	1	1	1	1	0	0	0	1	1	0	No	0	0	0	0	1	0	0	0	1	0
3617	0	1	Married	0	1	1	1	0	0	0	0	0	0	0	No	0	0	0	0	1	0	0	0	1	0
3628	0	0	Married	0	1	1	1	1	0	0	0	0	0	0	No	0	0	0	0	1	0	0	0	0	0
3641	0	0	Married	0	1	1	1	1	1	1	1	0	1	0	No	20	0	0	0	0	0	0	1	1	1
3650	1	0	Married	0	1	1	1	1	0	0	1	1	1	1	Yes	90	0	1	0	1	1	0	1	0	1
3680	0	0	Married	0	0	1	1	0	0	0	0	0	0	0	No	0	0	0	0	1	0	0	0	0	0
3689	0	0	Married	0	1	1	1	1	1	0	1	1	1	1	Yes	0	0	0	0	1	1	1	1	1	1
3720	0	0	Married	0	1	1	1	0	1	1	0	0	1	1	Yes	100	0	0	0	1	0	0	1	0	0
3729	1	0	Married	0	1	1	1	1	0	1	1	1	1	1	Yes	5	0	0	0	0	0	0	1	0	1
3745	0	0	Married	0	1	0	1	1	1	1	1	1	1	1	Yes	20	0	0	0	1	1	1	1	1	1
3749	1	1	Married	0	1	1	1	0	0	1	1	1	1	1	Yes	60	0	1	0	0	0	1	1	0	1
3764	0	0	Married	0	1	1	1	0	1	1	1	1	1	1	Yes	45	0	0	0	1	0	0	0	0	1
3773	0	0	Married	0	1	1	1	0	0	0	1	0	1	0	No	0	0	1	0	1	0	0	0	0	0
3774	0	0	Married	0	0	1	1	0	0	0	0	0	0	0	No	15	0	0	1	0	0	0	0	0	0
3781	0	1	Married	0	1	1	1	0	0	0	0	0	0	0	No	0	0	0	0	0	0	0	0	0	0
3782	0	1	Married	0	1	1	1	0	0	1	0	0	1	0	No	0	0	0	0	1	0	0	0	0	0
3783	0	0	Married	0	1	1	1	1	1	1	1	0	1	1	Yes	0	0	0	0	1	1	1	1	1	1
3785	0	1	Married	0	1	1	1	0	0	1	0	0	1	0	No	0	0	0	0	1	0	0	0	0	0
3797	0	1	Married	0	1	1	1	0	1	1	1	1	1	1	Yes	0	0	0	0	1	1	1	1	1	1
3800	0	1	Married	0	1	1	1	0	0	1	1	1	1	1	Yes	40	0	0	0	1	0	1	1	0	1
3809	1	0	Married	0	1	1	1	0	1	1	1	1	1	1	Yes	50	0	0	0	1	0	1	1	1	1
3813	0	0	Married	0	1	1	1	1	1	0	1	0	1	1	Yes	60	0	1	1	0	0	0	0	0	1
3829	0	0	Married	0	1	1	1	0	0	1	1	1	1	0	d	40	0	0	0	1	1	0	1	0	1
3841	0	1	Married	0	0	1	1	0	0	1	1	1	1	0	No	50	0	0	0	1	0	0	1	0	1
3865	1	1	Married	0	1	1	1	1	1	1	1	1	1	1	Yes	20	0	0	0	1	1	1	1	1	1
3872	1	1	Married	0	1	1	1	0	0	0	1	0	1	0	No	0	0	0	1	1	1	0	0	0	0
3877	0	0	Married	0	1	1	1	0	0	1	1	0	1	0	No	50	0	0	0	0	0	1	1	1	1
3896	1	1	Others	1	0	0	0	0	0	1	1	1	1	1	Yes	0	0	1	1	0	0	0	0	0	0
3905	0	0	Married	0	1	1	1	1	0	1	0	0	1	0	No	58	0	0	1	0	0	0	0	0	0
3912	1	1	Others	1	0	1	0	0	1	1	1	1	1	1	Yes	0	0	1	1	1	0	0	0	0	0
3929	0	0	Married	0	1	1	1	0	1	1	1	1	1	0	No	100	0	1	0	1	0	0	1	0	1
3934	0	0	Married	0	1	1	1	0	0	1	1	1	1	0	No	50	0	0	0	1	0	1	1	0	1
3950	0	0	Married	0	0	1	1	0	0	1	1	1	1	0	No	0	0	0	0	0	0	0	0	0	0
3951	0	0	Married	0	1	1	1	0	0	1	1	1	1	0	No	0	0	0	1	1	0	0	0	0	0
3953	0	1	Married	0	1	1	1	0	1	1	1	1	1	0	d	50	0	0	0	0	0	1	1	1	1
3957	0	0	Married	0	1	1	1	0	0	1	1	0	1	0	No	0	0	0	0	1	0	0	0	0	0
3966	0	1	Married	0	1	1	1	0	0	0	0	0	0	0	No	0	0	0	0	1	1	0	0	0	0
3972	0	1	Married	0	1	1	1	0	0	0	1	1	1	0	d	100	0	1	0	1	0	0	0	0	1
3975	0	0	Married	0	1	1	1	0	0	0	1	1	1	1	Yes	100	0	1	0	0	1	0	1	0	0
3976	1	1	Married	0	1	1	1	0	0	1	1	1	1	0	No	50	0	1	0	1	0	1	1	1	1
3984	0	0	Married	0	1	1	1	0	0	0	0	0	0	1	Yes	0	0	0	0	1	1	1	0	0	0
3988	0	0	Married	0	1	1	1	1	1	1	1	1	1	1	Yes	20	0	0	1	1	0	0	1	0	0
3992	0	0	Married	0	1	1	1	1	1	1	1	1	1	1	Yes	10	0	0	0	1	1	1	1	1	1
4000	0	1	Married	0	1	1	1	0	0	0	0	0	0	0	No	30	0	0	1	1	0	0	1	0	0
4007	0	0	Married	0	1	1	1	0	1	0	0	0	0	0	No	0	0	0	1	1	0	0	0	0	0
4014	0	0	Married	0	1	1	1	0	0	1	1	1	1	1	Yes	150	1	0	0	0	1	0	0	0	0
4027	0	0	Married	0	1	1	1	1	0	0	1	0	1	0	No	0	0	0	0	1	1	1	1	1	1
4030	0	1	Married	0	0	1	1	1	0	1	1	1	1	1	Yes	280	1	1	1	1	0	0	0	0	0
4037	0	0	Married	0	1	1	1	0	0	1	1	1	1	0	No	80	0	1	0	1	0	0	1	0	1
4041	1	0	Married	0	1	1	1	0	1	1	1	1	1	0	No	150	1	0	0	1	0	1	0	0	1
4042	0	0	Married	0	1	1	1	1	1	0	1	0	1	0	No	0	0	0	0	0	0	0	0	0	0
4054	0	0	Married	0	1	1	1	1	1	1	1	1	1	1	Yes	0	0	0	0	1	0	0	1	1	1
4061	0	0	Married	0	0	1	1	0	0	0	0	0	0	0	No	0	0	0	1	1	0	0	0	1	0
4068	0	0	Married	0	0	0	1	0	0	0	1	1	1	1	Yes	0	0	0	1	0	0	0	0	0	0
4076	0	0	Married	0	1	1	1	0	1	1	1	1	1	0	d	30	0	0	0	1	0	0	1	0	1
4090	0	0	Married	0	1	1	1	0	1	0	1	1	1	1	Yes	60	0	0	0	1	0	1	0	0	1
4099	0	1	Married	0	1	1	1	0	0	0	0	0	0	0	No	0	0	0	0	1	0	0	0	0	0
4121	0	0	Married	0	1	1	1	0	0	1	1	1	1	0	No	50	0	0	1	1	1	1	1	1	1
4123	0	0	Married	0	1	1	1	0	0	1	1	0	1	0	No	0	0	0	1	0	0	0	0	0	0
4133	0	0	Married	0	1	1	1	0	1	1	0	1	1	1	Yes	50	0	1	0	1	0	1	1	1	1
4135	0	0	Married	0	1	1	1	0	1	1	1	1	1	1	Yes	0	0	0	1	0	0	1	1	1	1
4138	1	1	Others	1	0	1	1	1	0	1	0	0	1	1	Yes	0	0	1	1	1	0	0	0	1	0
4140	0	0	Married	0	1	1	1	0	1	1	1	1	1	1	Yes	90	0	0	0	0	1	0	1	0	1
4150	0	0	Married	0	0	1	1	1	0	1	1	1	1	0	d	150	1	1	0	1	0	0	1	0	1
4155	0	1	Married	0	1	1	1	0	0	1	1	1	1	1	Yes	50	0	0	0	1	0	0	1	0	1
4158	0	0	Married	0	1	1	1	0	0	0	1	0	1	0	No	0	0	0	0	1	0	0	1	0	0
4165	0	0	Married	0	1	1	1	0	0	0	0	0	0	0	No	0	0	0	0	1	1	0	0	0	0
4170	0	1	Married	0	1	1	1	0	0	1	1	0	1	0	No	15	0	0	1	1	0	0	0	0	0
4187	0	1	Married	0	1	1	1	1	0	0	0	0	0	1	Yes	0	0	1	1	1	0	0	0	0	0
4201	1	0	Married	0	1	0	1	0	1	1	1	0	1	1	Yes	210	1	1	1	1	0	0	1	1	1
4203	0	1	Married	0	1	1	1	0	0	0	0	0	0	0	No	40	0	0	1	1	0	0	0	0	0
4209	0	0	Married	0	1	1	1	1	1	1	1	1	1	1	Yes	0	0	0	0	1	1	1	1	1	1
4212	0	0	Married	0	1	1	1	0	0	1	1	1	1	0	No	0	0	0	0	1	0	0	0	0	0
4216	1	0	Married	0	1	1	1	0	0	0	0	0	0	0	No	0	0	0	1	1	1	0	0	0	0
4218	0	0	Married	0	1	1	1	0	0	0	0	0	0	1	Yes	0	0	0	0	1	0	0	0	0	0
4227	0	0	Married	0	1	1	1	0	0	1	1	0	1	0	No	0	0	0	0	1	0	0	0	0	0
4235	0	0	Married	0	1	0	1	0	1	1	0	1	1	0	No	30	0	0	1	1	0	0	0	0	1
4247	1	0	Others	1	0	1	0	0	1	1	1	1	1	1	Yes	100	0	0	1	1	1	1	1	1	1
4264	0	0	Married	0	1	1	1	0	0	0	0	0	0	0	No	0	0	0	0	1	0	0	0	0	0
4271	0	1	Married	0	1	1	1	0	1	1	1	1	1	1	Yes	80	0	1	0	0	0	1	1	1	1
4272	1	1	Married	0	1	1	1	0	1	1	1	1	1	0	No	80	0	0	0	1	0	1	1	0	0
4280	0	0	Married	0	0	0	1	1	0	0	0	1	1	0	No	0	0	0	1	0	0	0	0	0	0
4281	1	0	Others	1	1	0	1	1	0	0	0	1	1	0	No	0	0	0	1	1	0	0	0	1	0
4283	0	0	Married	0	1	1	1	0	0	1	1	1	1	0	d	0	0	0	0	0	0	1	0	0	1
4294	0	0	Married	0	1	1	1	0	0	0	0	0	0	0	No	0	0	0	0	1	0	0	0	0	0
4302	0	0	Married	0	1	1	1	1	0	0	1	1	1	1	Yes	12	0	0	0	1	1	1	1	1	1
4310	0	0	Married	0	1	1	1	1	1	1	1	1	1	1	Yes	0	0	0	0	1	1	1	1	1	1
4311	0	1	Married	0	1	1	1	0	0	0	0	0	0	0	No	0	0	0	0	1	0	0	1	0	0
4313	0	0	Married	0	1	1	1	1	0	1	1	1	1	1	Yes	15	0	0	0	0	1	1	1	1	1
4315	0	0	Married	0	0	1	1	0	0	1	1	1	1	0	No	30	0	1	1	0	0	0	0	0	0
4319	0	0	Married	0	1	1	1	0	0	1	1	1	1	1	Yes	50	0	1	0	1	0	0	0	0	0
4330	0	0	Married	0	1	1	1	1	0	0	1	0	1	1	Yes	180	1	1	1	0	0	0	0	0	1
4350	0	1	Married	0	1	1	1	0	1	0	1	1	1	0	No	40	0	0	1	1	0	0	1	0	1
4352	0	0	Married	0	1	1	1	1	0	0	0	1	1	1	Yes	0	0	0	1	0	0	0	0	0	0
4356	0	1	Married	0	1	0	1	1	1	0	1	1	1	1	Yes	10	0	0	1	1	0	0	1	0	1
4358	1	0	Married	0	1	1	1	1	0	1	1	1	1	1	Yes	0	0	0	0	1	1	1	0	0	1
4369	1	0	Married	0	1	1	1	1	0	1	1	1	1	1	Yes	0	0	0	0	1	1	1	1	0	0
4372	1	0	Married	0	0	1	1	0	0	1	1	1	1	0	d	100	0	0	0	0	0	1	0	0	1
4374	0	0	Married	0	1	0	1	1	1	1	1	1	1	1	Yes	24	0	0	0	1	1	1	1	0	1
4402	1	0	Married	0	1	1	1	0	0	1	0	0	1	0	No	150	1	0	0	1	1	1	1	1	1
4415	1	0	Married	0	0	1	0	0	0	0	1	1	1	0	No	0	0	0	1	0	0	0	0	0	0
4455	0	0	Married	0	1	1	1	0	0	1	1	1	1	1	Yes	40	0	0	1	1	0	0	1	1	0
4456	0	0	Married	0	1	1	1	1	0	0	0	1	1	1	Yes	0	0	0	1	1	0	0	0	0	0
4458	0	0	Married	0	1	1	1	0	0	0	0	0	0	0	No	0	0	0	0	1	0	0	0	0	0
4462	0	1	Married	0	1	1	1	0	1	1	1	1	1	0	No	150	1	0	0	1	0	1	1	0	1
4474	0	0	Married	0	1	1	1	0	0	0	0	0	0	0	No	0	0	0	0	1	0	0	0	0	0
4489	0	1	Married	0	1	1	1	0	0	0	0	0	0	1	Yes	50	0	0	0	1	0	1	1	0	1
4491	1	1	Married	0	1	1	1	1	0	1	1	1	1	0	No	0	0	0	1	0	0	0	0	0	0
4512	1	0	Married	0	1	1	1	1	1	1	1	0	1	1	Yes	20	0	0	0	1	1	1	1	1	1
4521	0	0	Married	0	1	1	1	0	0	1	0	0	1	0	No	15	0	0	0	1	0	0	0	0	0
4523	0	1	Married	0	0	1	1	1	1	1	1	1	1	0	No	0	0	0	1	1	1	1	0	1	0
4531	0	0	Married	0	1	1	1	1	0	0	0	0	0	1	Yes	60	0	0	1	1	1	1	0	0	0
4543	0	0	Married	0	1	1	1	0	1	1	1	1	1	1	Yes	50	0	1	0	0	0	1	1	0	1
4552	0	1	Married	0	1	1	1	1	1	1	1	1	1	0	d	23	0	0	0	1	1	1	1	1	1
4559	0	0	Married	0	1	1	1	0	0	1	1	0	1	0	No	30	0	0	0	1	1	1	1	0	1
4563	1	1	Married	0	1	1	1	0	0	1	1	0	1	1	Yes	30	0	0	0	1	0	1	1	1	1
4571	1	0	Others	1	0	0	1	0	1	1	1	1	1	1	Yes	40	0	1	1	0	0	1	0	0	0
4592	0	1	Married	0	0	1	1	1	0	1	1	0	1	1	Yes	60	0	0	1	0	0	0	0	0	0
4600	0	0	Married	0	1	1	1	0	0	1	1	1	1	0	No	50	0	1	0	0	0	0	0	0	1
4603	0	0	Married	0	1	0	1	1	0	0	1	1	1	1	Yes	0	0	0	1	0	0	0	0	0	0
4604	1	0	Others	1	0	0	1	0	0	0	1	1	1	0	No	0	0	0	1	1	0	0	0	0	0
4626	0	0	Married	0	0	0	1	1	0	0	0	1	1	1	Yes	0	0	0	1	1	0	0	0	0	0
4628	1	0	Married	0	0	0	1	1	0	0	1	1	1	1	Yes	0	0	0	1	0	0	0	0	0	0
4636	1	0	Married	0	0	1	1	1	0	1	0	0	1	0	No	0	0	0	1	1	0	0	0	0	0
4637	0	0	Married	0	1	0	1	0	0	0	1	1	1	1	Yes	0	0	0	1	1	0	0	1	0	0
4641	1	0	Married	0	0	1	1	1	0	0	0	0	0	0	No	0	0	0	1	0	0	0	0	0	1
4649	1	0	Others	1	1	1	1	1	0	1	1	1	1	1	Yes	90	0	1	1	0	1	0	1	0	0
4650	0	0	Married	0	1	1	1	1	0	0	1	1	1	1	Yes	75	0	0	1	0	1	0	1	0	0
4656	0	0	Married	0	1	0	1	1	0	0	0	1	1	0	No	0	0	0	1	0	0	0	0	0	0
4674	0	0	Married	0	0	1	1	1	0	0	0	0	0	1	Yes	0	0	1	1	0	0	0	0	0	1
4685	1	1	Married	0	0	1	0	1	0	1	0	0	1	0	No	0	0	0	1	0	0	1	0	0	0
4686	0	1	Married	0	0	0	1	1	0	0	0	0	0	0	No	0	0	0	1	0	0	0	0	0	1
4699	0	0	Married	0	1	1	1	0	0	1	1	1	1	0	No	120	0	0	1	1	1	1	1	0	1
4721	0	0	Married	0	1	1	1	1	0	0	0	0	0	0	No	0	0	0	1	0	0	0	0	0	0
4723	0	1	Married	0	0	1	1	1	0	0	0	0	0	0	No	0	0	1	1	0	0	0	0	0	0
4724	1	0	Others	1	1	0	1	1	0	0	1	1	1	0	No	0	0	0	1	0	0	0	0	0	0
4729	0	0	Married	0	1	1	1	0	0	1	1	1	1	1	Yes	80	0	1	0	1	0	1	1	0	1
4733	0	1	Married	0	1	0	1	1	0	0	1	1	1	0	No	0	0	0	1	0	0	0	0	0	0
4739	0	1	Married	0	0	1	1	1	0	0	0	0	0	0	No	60	0	0	1	0	0	0	0	0	0
4744	1	1	Others	1	0	1	1	0	1	1	1	1	1	0	No	0	0	0	1	1	1	0	1	0	1
4750	0	0	Married	0	1	1	1	1	0	0	0	0	0	1	Yes	80	0	0	1	1	1	0	1	0	0
4755	0	1	Married	0	1	1	1	0	0	0	0	0	0	0	No	0	0	0	0	1	0	0	0	0	0
4757	1	0	Married	0	1	0	1	1	0	1	1	0	1	0	No	0	0	1	1	0	0	0	0	0	0
4770	0	0	Married	0	1	1	1	1	0	0	1	0	1	0	No	120	0	1	1	0	0	0	0	0	0
4773	0	0	Married	0	0	0	1	0	0	0	0	0	0	0	No	10	0	0	1	0	0	0	0	0	0
4780	0	0	Married	0	0	1	1	1	1	0	0	1	1	1	Yes	0	0	0	1	0	0	0	0	0	1
4797	0	0	Married	0	1	1	1	1	0	0	1	1	1	0	No	76	0	1	1	0	0	0	0	0	0
4799	0	0	Married	0	1	1	1	1	0	1	1	0	1	1	Yes	75	0	1	1	0	0	0	0	0	0
4806	1	0	Married	0	0	1	1	0	0	0	1	0	1	0	No	60	0	0	1	0	0	0	0	1	0
4810	0	1	Married	0	0	0	1	0	0	0	0	0	0	1	Yes	0	0	1	1	0	1	0	0	0	1
4814	1	1	Others	1	1	0	1	0	0	1	1	0	1	1	Yes	0	0	0	1	1	0	1	1	0	0
4821	0	1	Married	0	1	1	1	1	0	1	1	0	1	1	Yes	100	0	0	1	0	0	0	0	0	0
4840	1	0	Others	1	1	0	1	0	0	0	0	0	0	1	Yes	0	0	1	1	0	0	0	0	0	0
4847	1	0	Married	0	0	1	1	0	0	0	0	1	1	0	No	150	1	0	1	1	0	0	0	1	0
4860	0	0	Married	0	0	1	1	1	0	1	0	1	1	0	No	50	0	0	1	1	0	0	0	0	0
4877	0	0	Married	0	1	1	1	1	0	0	0	0	0	1	Yes	0	0	0	1	1	0	0	0	0	0
4883	1	0	Married	0	1	1	1	1	0	0	0	0	0	1	Yes	0	0	1	1	1	0	0	0	0	0
4890	0	0	Married	0	1	1	1	1	0	0	0	0	0	1	Yes	40	0	0	1	0	0	0	1	0	0
4892	0	0	Married	0	1	1	1	0	0	0	0	0	0	1	Yes	0	0	1	1	1	1	1	0	0	0
4895	0	0	Married	0	0	1	1	0	0	0	1	1	1	1	Yes	0	0	1	1	1	0	0	0	0	0
4913	0	0	Married	0	1	1	1	0	0	0	0	0	0	0	No	0	0	0	0	1	0	0	0	0	0
4915	0	1	Married	0	1	1	1	0	0	0	0	0	0	0	No	0	0	0	0	1	1	0	0	0	0
4917	0	1	Married	0	1	1	1	0	0	0	0	0	0	0	No	0	0	0	0	1	0	0	0	0	0
4922	0	0	Married	0	0	1	1	1	0	1	0	0	1	0	No	60	0	0	1	0	0	0	0	0	0
4936	1	1	Others	1	1	0	1	1	0	0	1	0	1	0	No	0	0	0	1	1	0	0	0	0	0
4952	0	0	Married	0	0	1	1	0	0	0	0	0	0	0	No	0	0	1	1	0	0	0	0	0	0
4972	0	1	Married	0	1	1	1	0	0	0	0	0	0	0	No	0	0	0	0	1	0	0	0	0	0
4989	1	1	Married	0	1	1	1	1	1	0	1	1	1	1	Yes	23	0	0	0	1	1	1	1	1	1
4991	0	0	Married	0	1	1	1	0	0	1	1	0	1	1	Yes	100	0	1	0	1	0	1	1	1	1
4995	0	1	Married	0	1	0	1	1	0	0	1	1	1	1	Yes	0	0	0	1	0	0	0	0	0	0
5003	1	0	Married	0	1	1	1	0	1	1	1	1	1	0	No	150	1	1	0	1	0	1	1	1	1
5007	1	1	Others	1	1	1	1	0	0	0	0	0	0	1	Yes	0	0	0	1	1	0	0	1	1	0
5013	0	0	Married	0	1	1	1	1	0	0	0	0	0	1	Yes	0	0	0	1	0	1	0	0	0	1
5016	0	0	Married	0	1	1	1	0	0	0	0	0	0	0	No	0	0	0	0	1	0	0	0	0	0
5028	0	0	Married	0	0	1	1	1	0	1	0	1	1	0	No	30	0	0	1	0	0	0	0	0	0
5041	0	1	Married	0	1	0	1	0	0	1	1	1	1	0	No	0	0	0	1	1	0	0	0	0	0
5055	0	0	Married	0	0	1	1	1	0	0	0	1	1	0	No	0	0	1	1	0	1	0	0	0	0
5057	0	0	Married	0	1	0	1	0	0	0	1	0	1	1	Yes	0	0	0	1	0	0	0	0	0	0
5105	1	1	Others	1	0	1	0	1	0	0	1	1	1	0	No	30	0	0	1	0	0	0	0	0	0
5106	0	0	Married	0	0	1	1	1	0	1	1	1	1	1	Yes	0	0	1	1	0	0	0	0	1	0
5112	1	0	Married	0	0	0	1	1	1	1	1	1	1	1	Yes	0	0	0	1	0	0	0	0	0	0
5138	0	1	Married	0	1	1	1	0	0	1	1	1	1	0	No	50	0	0	0	1	1	0	1	1	0
5140	0	0	Married	0	1	1	1	0	0	1	1	1	1	0	d	150	1	1	0	1	0	0	1	0	1
5146	1	0	Married	0	0	1	1	1	0	1	0	0	1	1	Yes	0	0	1	1	1	0	0	0	0	0
5155	0	0	Married	0	0	0	1	1	0	0	0	0	0	0	No	20	0	1	1	0	0	0	0	0	0
5158	0	1	Married	0	0	0	1	1	1	1	0	1	1	1	Yes	210	1	1	1	0	0	0	0	0	0
5160	1	1	Married	0	0	0	1	1	0	1	0	1	1	1	Yes	0	0	1	1	0	0	0	0	0	0
5161	0	0	Married	0	0	1	1	1	0	0	1	0	1	0	No	60	0	0	1	0	0	0	0	0	0
5163	1	1	Married	0	0	1	0	0	0	0	0	0	0	0	No	0	0	1	1	0	0	0	0	0	1
5165	0	1	Married	0	1	1	1	1	0	1	0	1	1	1	Yes	60	0	1	1	0	0	0	0	0	0
5182	0	0	Married	0	0	0	1	1	0	0	1	1	1	0	No	105	0	0	1	0	0	0	0	0	0
5193	0	0	Married	0	1	0	1	0	0	0	0	0	0	0	No	0	0	1	1	1	0	0	0	0	0
5197	0	0	Married	0	0	1	1	1	0	0	0	0	0	1	Yes	0	0	1	1	0	1	0	0	0	1
5203	0	1	Married	0	0	1	1	1	0	0	0	1	1	1	Yes	210	1	0	1	0	0	0	0	0	0
5205	0	0	Married	0	0	1	1	1	0	1	1	1	1	0	No	266	1	0	1	0	0	0	0	0	0
5209	1	0	Others	1	1	1	1	0	0	1	1	0	1	1	Yes	80	0	0	1	0	0	0	0	0	0
5211	1	0	Married	0	0	1	1	0	0	1	0	1	1	0	d	0	0	0	1	0	0	0	0	0	0
5213	0	1	Married	0	0	0	1	0	0	0	0	0	0	1	Yes	0	0	0	1	0	0	0	0	0	0
5236	0	0	Married	0	0	0	1	1	0	0	0	1	1	1	Yes	0	0	0	1	1	0	0	0	0	0
5239	0	0	Married	0	0	0	1	1	0	0	0	0	0	0	No	100	0	0	1	0	0	0	0	0	0
5250	1	0	Married	0	0	1	1	1	0	1	0	1	1	1	Yes	0	0	1	1	0	1	0	0	0	0
5254	0	0	Married	0	1	1	1	1	0	0	0	0	0	0	No	60	0	0	1	0	0	0	0	0	0
5263	0	0	Married	0	1	1	1	1	0	0	0	0	0	0	No	0	0	1	1	1	1	0	0	0	1
5270	0	0	Married	0	0	1	1	1	0	0	0	0	0	1	Yes	0	0	0	1	0	0	0	0	0	1
5277	0	1	Married	0	1	0	1	0	0	0	1	1	1	0	No	0	0	0	1	1	1	0	0	0	0
5297	1	0	Married	0	0	1	1	0	0	1	0	1	1	1	Yes	0	0	0	1	0	0	0	0	0	0
5311	0	1	Married	0	1	1	1	1	0	0	1	0	1	1	Yes	0	0	1	1	0	0	0	0	0	1
5318	1	1	Married	0	0	0	1	0	0	0	1	1	1	1	Yes	0	0	0	1	1	0	0	0	1	1
5320	1	0	Married	0	1	0	1	1	0	0	1	1	1	1	Yes	0	0	0	1	1	0	0	0	1	0
5325	0	1	Married	0	1	0	1	1	0	0	0	1	1	0	No	0	0	0	1	0	0	0	0	0	0
5354	1	0	Married	0	0	1	0	1	0	1	1	0	1	0	No	60	0	1	1	0	0	0	0	0	0
5362	0	0	Married	0	1	0	1	0	0	0	0	0	0	0	No	20	0	1	1	0	0	0	0	0	0
5374	0	0	Married	0	1	0	1	1	0	1	1	1	1	0	No	140	0	0	1	0	0	0	0	0	0
5379	0	0	Married	0	1	0	1	1	0	1	1	0	1	0	No	45	0	1	1	0	0	0	0	0	0
5391	1	0	Married	0	1	0	1	0	0	0	0	0	0	0	No	0	0	1	1	1	0	0	0	0	0
5392	0	0	Married	0	1	0	1	1	0	0	0	0	0	0	No	0	0	0	1	1	0	0	0	0	0
5395	0	1	Married	0	0	1	1	0	0	1	1	1	1	1	Yes	105	0	0	1	0	0	0	0	0	0
5409	0	1	Married	0	0	0	1	1	0	0	1	1	1	1	Yes	0	0	0	1	0	0	0	0	0	0
5445	0	1	Married	0	0	1	1	1	0	0	0	0	0	1	Yes	0	0	0	1	0	0	0	0	0	1
5456	0	0	Married	0	0	1	1	1	0	0	0	0	0	0	No	60	0	0	0	0	0	0	0	0	0
5458	0	0	Others	1	0	1	1	0	0	1	1	1	1	0	No	0	0	1	1	0	0	0	0	0	0
5467	1	0	Others	1	0	1	1	0	0	1	0	0	1	1	Yes	0	0	1	1	0	0	0	0	0	0
5488	1	0	Others	1	1	1	1	0	0	1	1	0	1	0	No	0	0	1	1	0	0	0	0	0	0
5511	0	1	Married	0	0	0	1	1	0	0	1	1	1	1	Yes	0	0	0	1	0	0	0	0	0	0
5517	0	1	Married	0	1	0	1	1	1	0	0	0	0	0	No	135	0	0	1	0	0	0	0	0	0
5545	0	0	Married	0	1	0	1	1	0	0	0	0	0	1	Yes	0	0	1	1	0	0	0	0	0	0
5554	0	1	Married	0	1	0	1	0	0	0	0	0	0	1	Yes	30	0	0	1	0	0	0	0	0	0
5563	0	0	Married	0	1	1	1	0	0	1	0	0	1	0	No	0	0	0	0	0	0	0	0	0	0
5573	0	0	Married	0	1	1	1	0	0	1	1	1	1	0	No	60	0	0	1	0	0	0	0	0	0
5587	1	0	Others	1	0	0	1	0	0	0	0	0	0	1	Yes	20	0	0	1	0	0	0	0	0	0
5588	0	0	Married	0	0	1	1	1	0	1	0	1	1	0	No	152	1	0	1	0	0	0	0	0	0
5596	0	1	Married	0	0	1	1	1	1	1	0	1	1	0	No	90	0	0	1	0	0	0	0	0	1
5603	1	1	Others	1	0	1	1	1	0	0	0	0	0	0	No	30	0	0	0	0	0	0	0	0	0
5605	1	1	Others	1	0	0	1	0	0	0	0	0	0	0	No	30	0	0	1	0	1	0	0	0	0
5608	0	0	Married	0	0	0	1	1	0	0	0	0	0	1	Yes	0	0	0	1	0	0	0	0	0	0
5612	0	0	Married	0	1	0	1	1	0	0	1	1	1	0	No	0	0	0	1	1	0	0	0	0	0
5613	0	0	Married	0	1	1	1	0	0	0	1	1	1	0	No	50	0	0	0	1	0	0	0	0	0
5615	0	0	Married	0	1	1	1	1	0	0	0	0	0	0	No	60	0	0	1	0	1	0	0	0	1
5619	0	0	Married	0	0	0	1	0	0	1	0	0	1	0	No	20	0	0	0	0	0	0	0	0	0
5631	0	1	Married	0	1	1	1	0	0	0	1	1	1	1	Yes	60	0	1	1	0	0	0	0	0	0
5633	0	1	Married	0	0	1	1	0	0	0	0	0	0	1	Yes	40	0	0	1	1	1	0	0	1	0
5636	1	0	Married	0	1	1	1	0	0	0	0	0	0	1	Yes	90	0	0	1	1	0	0	0	0	1
5653	0	1	Married	0	0	1	1	0	0	1	0	0	1	0	No	30	0	0	1	0	0	0	0	0	0
5674	1	0	Married	0	0	1	1	0	0	0	0	0	0	1	Yes	20	0	0	1	1	1	0	0	0	0
5702	1	1	Others	1	1	1	1	0	0	0	0	0	0	0	No	0	0	0	1	0	0	0	0	0	0
5721	1	0	Others	1	1	1	1	1	0	0	1	1	1	0	No	210	1	0	1	1	1	1	0	1	0
5724	0	0	Married	0	1	1	1	1	0	0	0	0	0	1	Yes	60	0	0	1	0	1	0	0	0	0
5728	0	1	Others	1	0	1	1	0	0	0	0	0	0	1	Yes	50	0	0	1	0	0	0	0	0	1
5732	0	1	Married	0	1	0	1	1	0	0	0	0	0	1	Yes	70	0	0	1	0	0	0	0	1	0
5733	1	0	Others	1	0	1	1	0	0	0	0	0	0	1	Yes	0	0	0	1	0	0	0	0	0	0
5736	1	0	Others	1	0	1	1	0	0	0	0	0	0	1	Yes	150	1	1	1	1	0	0	0	0	0
5748	1	1	Others	1	1	1	1	1	0	0	0	0	0	0	No	0	0	1	1	1	0	0	0	0	1
5766	1	0	Others	1	1	1	1	1	0	0	0	0	0	1	Yes	0	0	0	1	1	0	0	0	0	0
5768	0	1	Married	0	1	1	1	1	0	0	0	0	0	1	Yes	60	0	0	1	0	0	0	0	0	0
5794	0	0	Married	0	1	0	1	1	0	0	0	0	0	0	No	70	0	0	1	1	0	0	0	1	0
5808	1	0	Married	0	1	1	1	1	0	0	0	0	0	0	No	60	0	0	1	1	0	0	0	1	0
5812	0	1	Married	0	0	1	1	1	0	0	0	0	0	0	No	70	0	0	1	1	1	0	0	0	1
5817	0	1	Married	0	0	1	1	0	0	0	0	0	0	0	No	0	0	0	1	0	1	0	0	0	1
5829	1	1	Others	1	1	1	1	0	0	0	0	0	0	0	No	40	0	0	1	1	0	0	0	0	0
5832	1	0	Others	1	1	1	1	1	0	0	0	0	0	0	No	60	0	0	1	1	0	0	0	0	0
5834	1	0	Others	1	0	1	1	0	0	1	0	1	1	0	No	0	0	0	1	0	1	0	0	0	0
5853	1	1	Others	1	1	1	1	0	0	0	0	0	0	0	No	30	0	1	1	1	0	0	0	0	0
5860	1	1	Others	1	1	1	1	0	0	0	0	0	0	0	No	10	0	0	1	0	0	0	0	0	0
5870	1	0	Others	1	0	1	0	1	0	0	0	0	0	1	Yes	50	0	0	1	1	0	0	0	0	0
5876	0	0	Married	0	0	1	1	0	0	1	1	1	1	1	Yes	60	0	1	1	1	0	0	0	1	0
5886	1	0	Others	1	1	1	1	0	0	0	0	0	0	1	Yes	180	1	0	1	1	0	0	0	1	0
5889	0	0	Married	0	1	1	1	0	0	0	0	0	0	1	Yes	60	0	0	1	1	1	0	0	0	1
5892	0	0	Married	0	0	1	1	0	0	0	0	1	1	1	Yes	50	0	0	1	1	0	0	0	0	1
5909	1	0	Others	1	0	1	1	0	0	0	0	0	0	1	Yes	40	0	0	1	1	1	0	0	1	1
5916	1	0	Others	1	1	1	1	0	0	0	0	0	0	1	Yes	120	0	0	1	1	1	0	0	1	0
5919	1	1	Others	1	0	1	0	0	0	1	0	1	1	1	Yes	0	0	0	1	0	1	0	0	0	0
5921	1	0	Others	1	1	1	1	1	0	0	0	0	0	1	Yes	90	0	0	1	1	1	0	0	0	0
5930	1	0	Married	0	1	1	1	0	0	0	0	0	0	0	No	50	0	1	1	1	0	0	0	0	0
5935	1	1	Others	1	1	1	1	1	0	0	0	1	1	1	Yes	0	0	0	1	1	1	0	0	0	0
5943	0	0	Married	0	1	1	1	1	0	0	0	0	0	1	Yes	60	0	0	1	1	0	0	0	0	1
5973	0	0	Married	0	1	1	1	0	0	0	0	0	0	0	No	60	0	1	1	1	0	0	0	0	0
5978	1	1	Others	1	1	1	1	0	0	1	1	1	1	0	No	120	0	1	1	0	0	0	0	0	0
5979	1	0	Others	1	0	1	1	0	0	1	1	1	1	1	Yes	90	0	0	1	1	1	0	0	0	1
5982	0	1	Others	1	1	1	1	0	0	1	0	0	1	1	Yes	0	0	0	1	1	0	0	0	1	0
5986	1	0	Others	1	1	1	1	1	0	0	0	0	0	1	Yes	80	0	0	1	1	0	0	0	0	0
5994	0	0	Married	0	0	1	1	1	0	0	0	0	0	0	No	120	0	0	1	0	0	0	0	0	0
5997	0	0	Married	0	1	1	1	0	0	0	0	0	0	0	No	75	0	0	1	0	0	0	0	0	0
6017	0	1	Married	0	1	1	1	1	0	0	0	0	0	0	No	90	0	0	1	0	0	0	0	0	0
6025	0	1	Married	0	1	1	1	0	0	0	0	0	0	0	No	60	0	0	1	0	0	0	0	0	0
6027	0	0	Married	0	1	1	1	1	0	0	0	0	0	1	Yes	60	0	0	1	1	1	0	0	0	1
6042	0	1	Others	1	1	1	1	0	0	0	0	0	0	1	Yes	60	0	0	1	0	1	0	0	0	0
6045	1	1	Others	1	1	1	1	0	0	0	0	0	0	0	No	0	0	1	1	1	0	0	0	0	1
6048	1	1	Others	1	1	1	1	0	0	0	0	0	0	1	Yes	0	0	1	1	1	1	0	0	0	0
6064	1	0	Married	0	1	1	1	1	0	0	0	0	0	0	No	0	0	1	1	0	0	0	0	0	0
6065	0	0	Married	0	1	1	1	1	0	0	0	0	0	1	Yes	120	0	0	1	1	1	0	0	0	0
6067	1	0	Married	0	0	1	1	0	0	0	0	0	0	1	Yes	90	0	0	1	1	1	0	0	0	0
6070	1	0	Married	0	1	1	1	1	0	0	0	0	0	1	Yes	150	1	0	1	0	0	0	0	0	0
6087	0	0	Married	0	0	1	1	1	0	0	0	0	0	0	No	160	1	0	1	0	0	0	0	0	0
6096	1	0	Others	1	1	1	1	0	0	1	0	0	1	0	No	150	1	0	1	1	0	0	0	1	0
6105	0	0	Others	1	0	1	1	0	0	1	0	0	1	0	No	40	0	0	1	1	0	0	0	0	0
6107	0	1	Others	1	1	1	1	0	0	0	0	0	0	1	Yes	20	0	1	1	1	0	0	0	0	0
6115	0	0	Married	0	0	0	1	0	0	0	0	0	0	1	Yes	0	0	1	1	1	0	0	0	0	1
6120	0	0	Married	0	0	1	1	0	0	0	1	1	1	0	No	90	0	1	1	1	0	0	0	0	0
6121	0	0	Married	0	1	1	1	0	0	0	0	0	0	0	No	210	1	0	1	0	0	0	0	0	0
6150	0	1	Married	0	0	1	1	0	0	0	0	0	0	1	Yes	50	0	0	1	1	0	0	0	0	0
6153	0	0	Married	0	0	1	1	0	0	0	0	0	0	1	Yes	60	0	1	1	1	1	0	0	0	1
6166	0	1	Married	0	0	1	1	0	0	1	1	1	1	0	No	50	0	0	1	1	0	0	0	0	0
6168	0	0	Married	0	1	0	1	1	0	0	0	0	0	0	No	50	0	0	1	1	0	0	0	0	0
6188	0	0	Married	0	1	0	1	0	0	0	0	0	0	0	No	0	0	1	1	0	0	0	0	0	0
6192	0	0	Married	0	0	1	1	0	0	0	1	1	1	0	No	60	0	0	1	0	0	0	0	0	0
6195	1	0	Others	1	1	1	1	1	0	1	0	0	1	1	Yes	30	0	0	1	1	1	0	0	0	0
6204	1	0	Married	0	1	1	1	1	0	0	0	0	0	1	Yes	0	0	0	1	0	0	0	0	0	1
6207	0	0	Married	0	1	0	1	0	0	0	0	0	0	1	Yes	80	0	0	1	1	0	0	0	0	0
6234	0	0	Married	0	0	1	1	0	0	0	0	0	0	0	No	0	0	1	1	0	0	0	0	0	0
6236	1	1	Married	0	0	1	0	1	0	1	1	1	1	0	No	0	0	0	1	1	0	0	0	0	0
6238	0	0	Married	0	1	1	1	0	0	1	1	1	1	1	Yes	0	0	0	0	0	1	0	0	0	0
6249	1	0	Married	0	0	1	1	0	0	0	0	0	0	1	Yes	180	1	0	1	1	0	0	0	1	0
6255	1	0	Others	1	0	0	1	0	0	0	0	0	0	1	Yes	0	0	0	1	1	0	0	0	0	0
6260	0	0	Married	0	1	0	1	1	0	0	0	0	0	1	Yes	0	0	1	1	0	0	0	0	0	0
6272	0	1	Married	0	1	1	1	0	0	0	0	0	0	0	No	0	0	0	1	1	0	0	0	0	0
6275	0	1	Married	0	1	1	1	1	0	1	1	1	1	0	No	20	0	0	1	0	0	0	0	0	0
6299	1	0	Married	0	0	0	1	0	0	0	0	0	0	0	No	0	0	1	1	0	1	0	0	1	0
6307	0	0	Married	0	1	0	1	0	0	0	0	0	0	0	No	0	0	1	1	1	0	1	0	0	0
6308	1	1	Others	1	1	1	1	0	1	0	1	1	1	0	No	60	0	0	1	1	0	0	0	0	0
6309	1	1	Married	0	1	0	1	1	1	1	1	1	1	0	No	10	0	0	1	1	1	1	1	0	1
6336	0	1	Others	1	1	1	1	1	0	0	1	0	1	0	No	90	0	0	1	0	0	0	0	0	0
6341	0	0	Married	0	1	1	1	0	0	0	0	0	0	0	No	120	0	1	1	1	1	0	0	0	0
6357	1	0	Married	0	0	1	1	0	0	1	0	0	1	0	No	0	0	0	1	0	0	0	0	0	0
6369	0	0	Married	0	1	1	1	1	0	1	1	1	1	1	Yes	0	0	0	1	1	1	0	0	0	1
6375	0	0	Married	0	1	1	1	1	1	0	1	1	1	1	Yes	0	0	0	0	1	1	1	0	0	1
6379	0	0	Married	0	1	1	1	1	0	0	0	0	0	0	No	45	0	0	1	0	0	0	0	0	0
6382	0	0	Married	0	0	1	1	0	1	0	1	1	1	0	No	60	0	0	1	0	1	0	0	0	0
6396	0	0	Married	0	1	0	1	0	0	0	0	0	0	1	Yes	20	0	1	1	0	0	1	0	0	0
6397	1	1	Others	1	0	1	0	1	0	1	1	0	1	1	Yes	0	0	1	1	0	0	0	0	0	0
6403	0	0	Married	0	1	1	1	1	1	1	1	1	1	0	No	120	0	1	0	0	0	1	1	0	0
6408	1	1	Others	1	0	1	0	0	0	0	0	1	1	0	No	0	0	0	1	1	1	1	0	0	0
6437	0	0	Married	0	0	0	1	0	1	1	1	1	1	1	Yes	0	0	0	1	0	0	0	0	0	0
6441	0	0	Married	0	0	0	1	0	0	1	1	0	1	0	No	0	0	1	1	0	0	0	0	0	0
6455	0	0	Married	0	1	1	1	0	0	0	1	0	1	0	No	0	0	1	0	1	0	0	0	0	0
6458	0	0	Married	0	1	1	1	1	1	1	1	1	1	1	Yes	90	0	0	0	1	1	0	0	0	0
6472	1	0	Married	0	0	1	1	0	0	0	0	0	0	1	Yes	0	0	0	0	1	1	0	0	1	0
6483	0	0	Married	0	1	0	1	0	0	0	0	0	0	0	No	0	0	1	1	0	0	0	0	0	0
6495	0	1	Married	0	0	1	1	1	0	0	0	0	0	0	No	60	0	0	1	1	0	0	0	0	0
6502	0	0	Married	0	1	1	1	1	0	0	0	0	0	1	Yes	60	0	1	1	1	1	0	0	0	0
6508	1	1	Others	1	1	1	1	0	0	1	0	0	1	0	No	0	0	1	1	0	0	0	0	0	0
6529	0	0	Married	0	1	1	1	0	0	0	1	0	1	0	No	0	0	0	0	1	1	0	0	0	0
6541	1	0	Married	0	1	1	1	1	1	1	1	1	1	1	Yes	0	0	0	1	0	0	0	0	0	0
6549	0	1	Married	0	1	1	1	1	0	1	0	0	1	1	Yes	0	0	0	1	0	1	1	0	0	0
6554	0	0	Married	0	1	0	1	0	0	0	0	0	0	1	Yes	0	0	1	1	1	1	0	0	0	1
6582	0	0	Married	0	0	1	1	1	0	0	1	1	1	1	Yes	30	0	0	1	0	0	0	0	0	0
6590	0	0	Married	0	1	1	1	0	0	1	1	0	1	0	No	18	0	0	0	0	0	0	0	0	0
6591	0	1	Married	0	1	1	1	0	0	0	0	0	0	1	Yes	0	0	0	1	1	0	0	0	0	0
6594	0	0	Married	0	0	1	1	0	0	1	1	0	1	0	No	0	0	0	1	1	0	0	0	0	0
6603	0	1	Married	0	1	1	1	0	0	1	1	1	1	0	No	0	0	0	1	1	1	0	0	0	0
6604	1	1	Others	1	1	1	1	1	1	0	0	0	0	1	Yes	0	0	0	1	1	1	0	0	0	1
6608	0	1	Married	0	1	1	1	0	0	1	1	1	1	1	Yes	0	0	0	1	1	1	1	0	0	1
6609	0	0	Married	0	0	1	1	0	1	1	1	1	1	1	Yes	0	0	0	1	1	0	0	0	0	0
6612	0	1	Married	0	0	1	1	0	0	1	1	1	1	1	Yes	0	0	0	1	1	0	0	0	0	0
6619	0	1	Others	1	1	1	1	0	0	1	1	0	1	1	Yes	0	0	0	1	1	0	0	0	0	0
6620	0	0	Married	0	1	1	1	0	0	0	0	0	0	1	Yes	0	0	0	1	1	0	0	0	0	0
6625	0	0	Married	0	1	1	1	0	0	0	0	0	0	0	No	0	0	0	1	0	0	0	0	0	0
6627	0	0	Married	0	1	1	1	0	0	0	0	0	0	1	Yes	0	0	0	1	1	0	0	0	0	0
6631	0	1	Married	0	1	1	1	1	1	1	1	1	1	1	Yes	120	0	1	0	1	1	1	1	0	0
6636	0	0	Married	0	1	0	1	0	1	0	1	1	1	0	No	80	0	0	1	1	0	0	0	0	0
6638	0	1	Married	0	1	1	1	0	0	1	0	0	1	0	No	60	0	0	1	0	0	0	0	0	0
6639	0	0	Married	0	1	1	1	1	0	0	1	1	1	0	No	90	0	0	1	0	0	0	0	0	0
6642	0	0	Married	0	1	1	1	0	0	0	0	0	0	1	Yes	210	1	0	1	1	0	0	0	0	0
6644	1	0	Married	0	1	0	1	0	0	1	0	0	1	0	No	0	0	0	1	0	0	0	0	1	0
6655	0	0	Married	0	0	1	1	0	1	1	0	1	1	1	Yes	0	0	0	1	1	0	0	1	0	0
6660	0	0	Married	0	1	0	1	1	0	0	0	0	0	0	No	0	0	0	1	0	0	0	0	0	0
6677	0	1	Married	0	1	0	1	1	0	0	1	0	1	1	Yes	0	0	0	1	1	0	0	0	0	0
6678	0	0	Married	0	0	1	1	1	0	0	1	1	1	0	No	105	0	1	1	0	0	0	0	0	1
6686	0	0	Married	0	1	1	1	1	0	1	0	0	1	0	No	50	0	0	0	0	0	0	1	1	1
6697	1	0	Married	0	0	1	0	1	0	1	0	1	1	0	No	60	0	0	1	0	0	0	0	0	0
6707	1	0	Married	0	0	1	1	1	0	0	0	0	0	0	No	0	0	1	1	0	0	0	0	0	0
6709	1	0	Married	0	1	1	1	0	0	0	0	0	0	0	No	0	0	0	1	0	0	0	0	0	0
6713	0	0	Married	0	1	1	1	1	0	0	1	1	1	1	Yes	0	0	0	1	1	0	0	0	0	0
6717	0	1	Married	0	1	1	1	1	0	0	0	0	0	0	No	0	0	0	1	1	0	0	0	0	0
6723	0	1	Others	1	1	1	1	0	0	1	0	1	1	1	Yes	0	0	1	1	0	0	0	0	0	0
6729	1	0	Married	0	0	1	0	0	0	0	1	0	1	0	No	0	0	0	1	0	0	0	0	0	0
6743	1	0	Married	0	0	1	1	1	0	0	1	0	1	1	Yes	0	0	1	1	0	0	0	0	1	0
6752	0	1	Married	0	1	0	1	0	0	0	0	1	1	1	Yes	0	0	0	1	0	0	0	0	0	1
6754	1	0	Married	0	0	1	1	0	0	0	1	0	1	0	No	0	0	0	1	0	0	0	0	0	0
6766	0	1	Married	0	1	1	1	1	0	1	1	1	1	1	Yes	60	0	0	0	0	0	0	0	1	0
6774	1	0	Others	1	1	0	1	0	0	0	0	0	0	1	Yes	0	0	0	1	0	1	0	0	0	1
6787	0	0	Married	0	1	0	1	0	1	1	0	1	1	0	No	0	0	0	0	1	1	0	0	1	1
6788	0	1	Married	0	0	1	1	0	0	1	0	1	1	1	Yes	0	0	0	1	1	0	0	0	1	1
6810	1	0	Married	0	1	1	1	0	0	1	1	1	1	1	Yes	140	0	1	1	0	0	0	0	1	0
6812	0	1	Others	1	0	1	1	0	0	0	1	0	1	1	Yes	0	0	1	1	1	1	0	0	0	1
6828	0	0	Married	0	1	1	1	0	1	0	1	1	1	1	Yes	60	0	0	1	1	0	0	0	0	0
6835	1	0	Married	0	0	1	1	0	0	0	0	1	1	1	Yes	0	0	1	1	1	0	0	0	0	1
6845	0	0	Married	0	1	1	1	0	0	1	1	1	1	0	No	0	0	0	0	1	0	0	0	0	0
6848	0	0	Married	0	0	0	1	0	0	1	1	1	1	0	No	0	0	0	1	0	1	0	0	0	0
6851	0	0	Married	0	1	1	1	1	0	1	1	1	1	1	Yes	0	0	0	1	0	0	0	0	0	0
6854	0	0	Married	0	1	1	1	1	0	0	1	1	1	0	No	0	0	0	1	0	0	0	0	0	0
6862	1	1	Others	1	0	1	1	0	1	0	0	0	0	1	Yes	0	0	1	1	1	1	1	1	1	1
6869	0	0	Married	0	0	1	1	0	0	1	1	1	1	1	Yes	150	1	0	1	1	1	1	0	0	0
6880	0	0	Others	1	0	1	1	1	0	0	1	1	1	0	No	0	0	0	1	0	0	0	0	0	0
6886	0	0	Married	0	1	1	1	0	0	0	0	0	0	0	No	0	0	1	1	0	0	0	1	0	0
6891	0	1	Married	0	1	1	1	1	0	0	1	1	1	1	Yes	20	0	0	1	1	1	0	0	0	0
6893	0	0	Married	0	1	1	1	1	0	1	1	0	1	0	No	0	0	1	1	0	0	0	0	0	1
6895	0	0	Married	0	0	1	1	1	0	0	1	1	1	0	No	5	0	0	0	1	1	0	0	0	0
6908	0	0	Married	0	1	1	1	0	1	1	1	1	1	0	No	210	1	0	1	0	0	0	0	0	0
6915	0	0	Married	0	1	1	1	1	1	0	1	1	1	1	Yes	45	0	0	0	1	1	0	1	0	1
6924	0	0	Others	1	0	1	1	0	0	0	0	0	0	1	Yes	5	0	0	1	0	0	0	0	0	0
6938	1	1	Others	1	1	1	1	0	0	0	0	0	0	0	No	30	0	0	0	0	0	0	0	0	0
6939	0	0	Others	1	0	1	1	0	0	0	0	0	0	0	No	60	0	0	0	0	0	0	0	0	0
6951	0	1	Married	0	0	0	1	0	0	1	0	1	1	0	No	10	0	0	1	1	0	0	0	0	1
6957	0	0	Married	0	1	1	1	0	0	0	0	0	0	0	No	0	0	1	1	0	0	0	0	0	0
6961	0	0	Married	0	1	1	1	1	0	0	0	1	1	0	No	0	0	0	1	1	0	0	0	0	0
6967	0	0	Married	0	1	1	1	0	0	0	0	0	0	0	No	0	0	0	1	0	0	0	0	0	0
6972	1	1	Married	0	1	1	1	1	1	1	1	1	1	1	Yes	0	0	1	1	1	1	0	0	0	0
6974	0	0	Married	0	1	1	1	0	0	0	1	0	1	0	No	60	0	1	0	0	0	0	0	1	0
6978	0	1	Married	0	0	1	1	0	0	0	1	1	1	0	No	40	0	1	1	0	0	1	1	0	1
6981	1	1	Others	1	1	1	1	1	0	0	0	0	0	1	Yes	60	0	0	0	0	1	0	0	0	0
6985	0	0	Married	0	1	1	1	0	0	0	1	0	1	0	No	160	1	0	0	0	0	0	0	0	0
6988	1	1	Others	1	0	1	1	0	0	0	1	0	1	0	No	40	0	0	0	0	0	0	0	0	0
6998	0	1	Married	0	1	1	1	0	0	0	1	0	1	0	No	60	0	0	0	0	0	0	1	0	1
7003	0	1	Married	0	1	1	1	1	1	1	1	1	1	1	Yes	120	0	0	1	1	0	0	0	1	1
7014	1	0	Married	0	1	1	1	0	0	1	0	0	1	1	Yes	0	0	1	1	0	0	0	0	0	0
7022	0	0	Married	0	0	1	1	0	0	1	1	1	1	0	No	0	0	1	1	1	1	0	0	0	0
7033	1	0	Others	1	0	1	1	0	0	1	0	1	1	1	Yes	0	0	0	1	1	0	0	1	0	0
7039	1	0	Married	0	1	1	1	1	1	1	1	1	1	1	Yes	80	0	1	0	0	1	0	1	1	1
7047	0	0	Married	0	1	1	1	1	1	1	1	1	1	1	Yes	180	1	0	1	1	1	1	1	0	1
7055	0	0	Married	0	1	1	1	0	1	0	1	1	1	1	Yes	60	0	0	1	1	1	0	0	1	0
7057	0	1	Others	1	1	1	1	0	1	1	1	1	1	0	No	30	0	0	1	1	1	0	0	0	0
7064	0	1	Married	0	1	0	1	1	0	1	1	1	1	0	No	30	0	0	1	0	0	0	0	1	0
7073	0	1	Married	0	0	1	1	0	0	1	1	0	1	0	No	18	0	1	1	0	0	0	0	0	0
7075	0	0	Married	0	1	1	1	0	1	0	1	1	1	1	Yes	80	0	0	1	1	1	0	0	0	1
7089	1	0	Married	0	1	1	1	0	0	1	0	0	1	0	No	0	0	1	0	1	0	0	0	0	0
7101	0	1	Married	0	1	0	1	0	1	1	0	1	1	1	Yes	60	0	0	1	1	1	0	0	0	1
7103	1	1	Others	1	1	1	1	0	0	0	0	0	0	0	No	0	0	1	1	1	0	0	1	0	0
7106	0	1	Married	0	1	1	1	0	1	0	1	1	1	1	Yes	60	0	0	1	1	1	1	1	0	1
7132	1	0	Married	0	0	0	1	1	0	0	0	0	0	1	Yes	60	0	1	1	1	0	0	0	0	0
7135	0	0	Married	0	1	1	1	0	0	0	0	0	0	0	No	20	0	0	1	0	0	0	0	0	0
7138	0	1	Married	0	1	0	1	0	1	0	0	0	0	0	No	0	0	0	1	1	0	0	1	0	0
7163	0	0	Married	0	0	1	1	1	0	0	0	0	0	1	Yes	20	0	0	1	0	0	0	0	0	0
7167	1	0	Married	0	1	1	1	0	0	0	0	0	0	0	No	0	0	0	1	1	0	0	0	0	0
7171	0	0	Married	0	0	1	1	1	0	0	0	1	1	0	No	30	0	0	1	0	0	0	0	0	0
7185	0	0	Married	0	1	0	1	1	0	1	1	0	1	0	No	0	0	0	1	0	0	0	0	0	0
7190	0	1	Married	0	1	1	1	1	0	1	0	1	1	0	No	0	0	0	1	0	0	0	0	0	0
7192	1	0	Married	0	1	1	1	1	1	1	1	1	1	1	Yes	120	0	1	0	1	1	1	1	1	1
7204	1	0	Married	0	0	1	1	1	1	0	1	1	1	0	No	129	0	1	0	0	0	0	0	1	0
7218	0	0	Married	0	1	0	1	1	1	1	1	1	1	1	Yes	60	0	0	1	1	1	0	1	0	1
7226	0	1	Married	0	1	1	1	0	1	0	1	1	1	0	No	30	0	0	1	1	1	0	0	0	0
7234	0	0	Married	0	1	1	1	0	1	0	1	1	1	0	No	60	0	0	1	1	1	0	0	1	0
7236	1	0	Married	0	1	1	1	1	0	1	1	0	1	1	Yes	120	0	1	0	0	0	0	0	1	0
7260	1	0	Others	1	1	0	1	0	0	0	0	0	0	0	No	0	0	1	1	0	0	0	0	0	0
7274	0	1	Others	1	0	1	0	0	0	0	0	0	0	1	Yes	30	0	1	1	0	0	0	0	0	0
7284	0	1	Married	0	0	1	0	0	0	0	0	0	0	1	Yes	60	0	1	1	1	0	0	0	0	0
7286	0	1	Married	0	1	1	1	0	0	0	0	0	0	0	No	0	0	0	0	1	0	0	0	0	0
7287	0	0	Married	0	0	1	1	1	0	0	0	0	0	1	Yes	150	1	0	1	1	1	0	0	0	1
7288	0	1	Married	0	1	0	1	0	0	0	0	1	1	0	No	0	0	0	1	0	0	0	0	0	0
7291	1	1	Others	1	0	1	1	0	1	0	0	0	0	1	Yes	0	0	1	1	1	1	0	0	0	1
7311	1	0	Others	1	0	1	1	0	0	1	0	1	1	1	Yes	0	0	1	1	0	0	0	0	0	0
7313	0	1	Married	0	0	0	1	1	0	1	1	1	1	0	No	10	0	0	1	0	0	0	0	0	0
7318	0	1	Married	0	1	0	1	0	0	0	1	0	1	1	Yes	0	0	0	1	1	1	0	0	1	0
7332	1	0	Married	0	0	1	1	1	0	1	0	0	1	0	No	0	0	0	1	0	0	0	0	0	0
7346	1	1	Others	1	1	1	1	1	0	0	0	0	0	1	Yes	80	0	0	1	0	0	0	1	0	0
7361	0	0	Married	0	1	1	1	0	0	0	0	0	0	1	Yes	50	0	0	0	1	0	1	0	0	1
7373	1	0	Married	0	0	1	1	0	0	0	0	0	0	1	Yes	0	0	1	1	1	0	0	0	0	0
7397	1	1	Others	1	1	1	1	1	0	1	1	1	1	1	Yes	0	0	1	1	0	0	0	0	0	0
7406	0	1	Others	1	0	1	0	1	1	1	1	1	1	0	No	0	0	0	1	0	0	0	0	0	1
7421	1	1	Married	0	0	1	1	1	0	1	1	0	1	1	Yes	0	0	1	1	1	0	0	0	1	1
7434	1	0	Others	1	1	1	1	1	0	1	1	0	1	1	Yes	100	0	0	1	0	0	0	0	0	0
7439	1	0	Married	0	0	1	1	0	0	0	1	1	1	1	Yes	0	0	1	1	1	1	1	1	0	0
7450	0	1	Married	0	0	1	1	1	0	1	0	0	1	1	Yes	60	0	0	1	0	0	0	0	0	0
7460	0	0	Married	0	1	0	1	1	0	1	1	1	1	0	No	90	0	1	1	1	0	0	0	0	0
7461	1	1	Married	0	1	1	1	1	1	1	1	1	1	0	No	80	0	1	0	1	1	1	1	1	1
7476	0	0	Married	0	1	1	1	0	0	0	1	1	1	0	No	0	0	1	1	0	0	0	0	0	0
7485	0	0	Married	0	1	1	1	0	0	0	0	0	0	0	No	70	0	0	1	0	0	0	0	1	0
7501	0	0	Married	0	0	1	1	0	0	0	1	0	1	1	Yes	120	0	0	1	0	1	0	1	0	0
7506	0	1	Married	0	0	1	1	0	0	0	0	0	0	0	No	0	0	0	1	0	0	0	0	0	0
7521	0	0	Married	0	0	1	1	0	0	0	0	0	0	0	No	0	0	0	1	0	0	0	0	0	0
7550	1	0	Married	0	1	1	1	1	1	1	0	1	1	1	Yes	10	0	0	1	0	1	1	0	0	1
7553	0	0	Married	0	0	1	1	0	1	0	0	0	0	0	No	0	0	0	1	1	0	0	0	0	0
7555	1	0	Married	0	1	0	1	0	0	1	1	0	1	1	Yes	0	0	0	1	1	0	0	0	0	0
7573	0	0	Married	0	1	1	1	0	0	0	0	0	0	0	No	0	0	1	1	0	0	0	0	0	0
7591	0	0	Married	0	1	1	1	1	0	0	1	0	1	0	No	20	0	0	1	1	0	0	0	0	0
7596	1	0	Married	0	0	1	1	1	0	0	0	0	0	0	No	40	0	0	1	0	0	0	0	0	0
7600	0	0	Married	0	0	1	1	1	0	0	0	0	0	1	Yes	50	0	0	1	1	1	0	0	0	0
7605	0	1	Married	0	0	0	1	0	0	0	0	0	0	1	Yes	0	0	0	1	1	0	0	0	0	0
7608	1	0	Others	1	0	1	1	0	1	1	1	1	1	1	Yes	40	0	1	1	1	1	1	0	0	1
7621	0	0	Married	0	1	1	1	1	1	1	1	1	1	1	Yes	0	0	0	0	1	1	1	1	1	1
7622	0	0	Married	0	1	1	1	0	0	0	0	0	0	1	Yes	0	0	0	0	1	0	0	0	0	0
7643	0	0	Married	0	1	1	1	0	1	1	1	1	1	0	No	40	0	1	0	1	1	0	0	0	1
7645	1	0	Married	0	0	1	1	0	0	1	1	1	1	0	No	0	0	0	1	0	0	1	0	0	0
7654	1	1	Married	0	1	1	1	1	0	0	1	1	1	0	No	60	0	0	1	0	0	0	0	0	0
7656	1	1	Others	1	1	1	1	0	0	1	0	1	1	1	Yes	0	0	0	1	1	0	0	0	0	0
7661	0	1	Married	0	0	1	1	1	0	1	0	1	1	0	No	0	0	1	1	0	1	0	0	0	0
7663	1	0	Married	0	1	1	1	0	0	1	1	0	1	0	No	120	0	1	1	1	1	0	0	0	0
7665	1	1	Married	0	0	1	0	1	0	1	0	0	1	0	No	0	0	1	1	0	0	0	0	1	0
7666	0	1	Married	0	0	0	1	1	0	0	0	0	0	1	Yes	60	0	0	1	0	0	0	0	0	1
7676	1	1	Others	1	0	1	0	0	1	1	1	1	1	0	No	0	0	0	1	0	1	1	0	0	0
